# Supplementary material for: Distinctive genes and signaling pathways associated with type 2 diabetes-related periodontitis: Preliminary study
Source: PLoS One. 2024 Jan 19;19(1):e0296925. doi: 10.1371/journal.pone.0296925 (PMC10798476; doi:10.1371/journal.pone.0296925)
Supplement: S2 Table — (XLSX) [file pone.0296925.s003.xlsx]

## Sheet: Planilha1
Table S2
GeneID	GeneName	Qval	Pval	logFC	AveCPM-HH	AveCPM-HP
ENSG00000200959	SNORA74A	8.78897e-13	5.97963e-16	-2.2712	7.22279	1.50402
ENSG00000169213	RAB3B	1.23214e-08	2.81971e-11	2.45865	0.543599	3.01165
ENSG00000112559	MDFI	5.64345e-08	1.88487e-10	-1.33065	17.0772	6.785
ENSG00000225523	IGKV6D-21	1.07439e-07	4.18644e-10	3.53817	0.272753	3.20009
ENSG00000206072	SERPINB11	2.26082e-07	1.18231e-09	-2.57378	17.7489	2.97066
ENSG00000274333	CU633967.1	2.60878e-07	1.48446e-09	2.78501	0.832388	5.78327
ENSG00000197061	HIST1H4C	3.52515e-07	2.17938e-09	-1.26645	37.5097	15.5949
ENSG00000278705	HIST1H4B	4.92417e-07	3.58719e-09	-1.69266	30.5728	9.46628
ENSG00000159674	SPON2	6.42092e-07	4.85321e-09	-1.35801	30.1757	11.7774
ENSG00000126709	IFI6	7.82654e-07	6.53503e-09	-1.87718	27.5658	7.50522
ENSG00000125740	FOSB	1.7355e-06	1.64252e-08	-2.93089	90.3636	11.863
ENSG00000233912	AC026202.2	1.7355e-06	1.65306e-08	2.99338	0.226386	1.80868
ENSG00000204389	HSPA1A	2.20882e-06	2.25418e-08	-2.26781	238.292	49.4767
ENSG00000274266	SNORA73A	2.46787e-06	2.5844e-08	-1.09388	82.288	38.5459
ENSG00000158050	DUSP2	4.22645e-06	5.02368e-08	-2.23969	6.10028	1.26989
ENSG00000177606	JUN	5.67305e-06	7.26324e-08	-1.71346	88.2188	26.9055
ENSG00000164120	HPGD	6.14415e-06	7.98041e-08	-1.34007	7.94197	3.15418
ENSG00000006327	TNFRSF12A	6.57024e-06	8.8183e-08	-1.56069	16.0528	5.4308
ENSG00000177283	FZD8	7.29542e-06	1.01526e-07	-1.32502	5.42044	2.1738
ENSG00000107165	TYRP1	8.22975e-06	1.16564e-07	-5.21859	0.911842	0.0182783
ENSG00000211599	IGKV5-2	9.14342e-06	1.33764e-07	4.39363	0.0996654	2.17006
ENSG00000244187	TMEM141	9.14342e-06	1.3403e-07	-1.18778	8.90537	3.89823
ENSG00000172345	STARD5	1.03952e-05	1.56236e-07	1.08533	13.3007	28.2125
ENSG00000150779	TIMM8B	1.16871e-05	1.79991e-07	-1.22286	17.9921	7.70429
ENSG00000116748	AMPD1	1.23046e-05	1.94068e-07	2.76757	0.320056	2.19165
ENSG00000276115	AC026356.2	1.38606e-05	2.26692e-07	2.08785	0.367889	1.55976
ENSG00000131981	LGALS3	1.6068e-05	2.75287e-07	-1.05551	56.214	27.0356
ENSG00000123358	NR4A1	1.92886e-05	3.42394e-07	-2.32869	37.7169	7.51196
ENSG00000112679	DUSP22	2.00658e-05	3.59292e-07	1.10872	17.4234	37.5545
ENSG00000225670	CADM3-AS1	2.48228e-05	4.66733e-07	1.38552	1.84786	4.84884
ENSG00000261326	LINC01355	2.72417e-05	5.18953e-07	1.37213	3.73301	9.66266
ENSG00000224660	SH3BP5-AS1	3.04262e-05	6.07847e-07	1.09065	6.78726	14.4645
ENSG00000176601	MAP3K19	3.52177e-05	7.38473e-07	2.65678	0.322922	2.0457
ENSG00000269989	AC036176.3	3.60316e-05	7.64402e-07	-4.09876	0.789032	0.0419181
ENSG00000095585	BLNK	3.69528e-05	7.88514e-07	1.01589	8.16927	16.5351
ENSG00000125877	ITPA	3.82458e-05	8.20836e-07	-1.10988	9.44329	4.37476
ENSG00000104522	TSTA3	3.91959e-05	8.48501e-07	-1.03204	20.1727	9.84836
ENSG00000120129	DUSP1	4.09438e-05	8.9704e-07	-1.9228	158.188	41.7321
ENSG00000185495	AC138393.1	4.09438e-05	9.02313e-07	1.37426	2.23513	5.78429
ENSG00000172650	AGAP5	4.48851e-05	1.01885e-06	1.33146	3.12796	7.87147
ENSG00000170956	CEACAM3	4.7239e-05	1.08689e-06	2.49275	0.344479	1.94698
ENSG00000281026	N4BP2L2-IT2	4.81894e-05	1.12366e-06	1.15977	4.93586	11.028
ENSG00000187792	ZNF70	5.12372e-05	1.20107e-06	1.17212	4.94056	11.1318
ENSG00000124374	PAIP2B	5.41323e-05	1.27603e-06	1.07551	9.40725	19.8249
ENSG00000259001	AL355075.4	5.75699e-05	1.37088e-06	-1.60047	531.915	175.408
ENSG00000105388	CEACAM5	6.05454e-05	1.4642e-06	-1.90286	22.8114	6.08559
ENSG00000144820	ADGRG7	6.0815e-05	1.47449e-06	-9.64563	2.89039	0
ENSG00000214198	TTC41P	6.43969e-05	1.59727e-06	1.95014	0.323837	1.24608
ENSG00000054938	CHRDL2	6.46548e-05	1.61557e-06	2.26464	0.36325	1.73543
ENSG00000065268	WDR18	6.80165e-05	1.73049e-06	-1.06924	10.3409	4.93418
ENSG00000271270	TMCC1-AS1	6.90863e-05	1.77758e-06	2.26958	0.343774	1.66437
ENSG00000115350	POLE4	6.99667e-05	1.80889e-06	-1.17037	5.90078	2.60902
ENSG00000132465	JCHAIN	8.19955e-05	2.1858e-06	2.59544	29.1681	176.267
ENSG00000234420	ZNF37BP	8.63112e-05	2.3222e-06	1.01371	9.31242	18.7922
ENSG00000270933	AC010719.1	8.77752e-05	2.37788e-06	2.5556	0.316683	1.88201
ENSG00000277925	Telomerase-vert	9.14557e-05	2.50021e-06	-1.41896	22.6331	8.4552
ENSG00000278272	HIST1H3C	0.000102026	2.8774e-06	-1.38715	16.495	6.29928
ENSG00000274964	AC026356.1	0.000110398	3.14779e-06	1.84929	0.472768	1.7106
ENSG00000105202	FBL	0.000118401	3.44921e-06	-1.03234	39.4791	19.3053
ENSG00000212939	Z97192.1	0.000121606	3.56513e-06	2.02032	0.611283	2.48335
ENSG00000120694	HSPH1	0.000125327	3.70524e-06	-1.27456	98.4017	40.6634
ENSG00000273489	AC008264.2	0.000127306	3.78738e-06	1.51765	0.905334	2.58307
ENSG00000132639	SNAP25	0.000136558	4.14709e-06	1.61543	0.600686	1.82594
ENSG00000128383	APOBEC3A	0.000139151	4.25165e-06	-1.79526	19.2332	5.53269
ENSG00000152661	GJA1	0.000151648	4.7739e-06	-1.14836	154.811	69.8724
ENSG00000274618	HIST1H4F	0.000153974	4.86646e-06	-1.37228	8.44276	3.256
ENSG00000262484	CCER2	0.000155196	4.92003e-06	-4.76224	1.81764	0.0629403
ENSG00000260899	AC106886.2	0.000156503	4.9915e-06	-2.71479	0.735934	0.109592
ENSG00000144785	AC073896.1	0.000161013	5.26543e-06	-3.20561	0.805373	0.0870097
ENSG00000158747	NBL1	0.000163082	5.35606e-06	-1.02291	49.2171	24.2241
ENSG00000245112	SMARCA5-AS1	0.000168808	5.60674e-06	-2.82799	1.07389	0.152765
ENSG00000184454	NCMAP	0.000176728	5.92445e-06	2.26776	0.529648	2.54359
ENSG00000145107	TM4SF19	0.000183631	6.27809e-06	-3.20071	0.622512	0.0703198
ENSG00000178917	ZNF852	0.000183631	6.28078e-06	1.14782	2.47061	5.47409
ENSG00000211448	DIO2	0.000185457	6.36619e-06	-1.10656	77.8156	36.1355
ENSG00000139269	INHBE	0.000189732	6.59507e-06	3.19533	0.228058	2.06456
ENSG00000172780	RAB43	0.000208544	7.48116e-06	1.3019	6.76353	16.6812
ENSG00000198680	TUSC1	0.000213978	7.70258e-06	-1.14597	7.81306	3.53885
ENSG00000187764	SEMA4D	0.00022173	8.09134e-06	1.03495	24.6077	50.4003
ENSG00000080166	DCT	0.000228351	8.50245e-06	-3.76239	1.19418	0.0843473
ENSG00000241163	LINC00877	0.000238601	8.94311e-06	2.20778	0.497152	2.28493
ENSG00000114771	AADAC	0.00024201	9.11521e-06	-7.01117	0.460037	0
ENSG00000186470	BTN3A2	0.000246353	9.34408e-06	1.10416	16.6244	35.72
ENSG00000114993	RTKN	0.000252637	9.66569e-06	-1.02274	11.3541	5.59316
ENSG00000137959	IFI44L	0.000252879	9.69726e-06	-1.64612	11.8569	3.78764
ENSG00000152932	RAB3C	0.000283647	1.12105e-05	1.82985	0.494045	1.75191
ENSG00000260942	CAPN10-AS1	0.000304894	1.23142e-05	1.55907	1.37759	4.05369
ENSG00000086730	LAT2	0.000312786	1.27103e-05	1.19526	4.14304	9.46499
ENSG00000124145	SDC4	0.000316275	1.28912e-05	-1.03616	56.7587	27.6705
ENSG00000283050	GTF2IP12	0.000316887	1.29358e-05	1.11711	2.07766	4.50388
ENSG00000148671	ADIRF	0.000347187	1.45592e-05	-1.1512	33.622	15.144
ENSG00000231475	IGHV4-31	0.000355956	1.50632e-05	3.23792	0.242508	2.32977
ENSG00000259343	TMC3-AS1	0.000364608	1.55153e-05	2.29148	0.352634	1.72016
ENSG00000258947	TUBB3	0.000366982	1.57297e-05	-1.68954	9.43763	2.92395
ENSG00000213077	FAM106A	0.000398787	1.7389e-05	2.18002	0.36549	1.67382
ENSG00000253746	AC091182.2	0.000398787	1.73526e-05	-2.14014	0.857577	0.193457
ENSG00000269900	RMRP	0.000433259	1.9258e-05	-1.24879	323.423	136.115
ENSG00000075223	SEMA3C	0.000448437	1.99977e-05	-1.17293	16.8263	7.48253
ENSG00000267882	AL031666.2	0.000466055	2.09852e-05	1.62262	0.558617	1.73064
ENSG00000108001	EBF3	0.000473574	2.14253e-05	1.07891	2.70138	5.6983
ENSG00000132182	NUP210	0.000509923	2.35958e-05	1.02513	19.2986	39.2583
ENSG00000139192	TAPBPL	0.000509923	2.36227e-05	1.03303	8.08004	16.5241
ENSG00000185920	PTCH1	0.000562512	2.66852e-05	1.03684	4.86087	9.96007
ENSG00000137133	HINT2	0.000572861	2.73533e-05	1.02697	2.37443	4.83269
ENSG00000184270	HIST2H2AB	0.00059456	2.85733e-05	-1.2881	3.62587	1.48243
ENSG00000185745	IFIT1	0.000597219	2.88489e-05	-1.44616	10.7665	3.95281
ENSG00000183718	TRIM52	0.000657522	3.26972e-05	1.09046	7.24576	15.4195
ENSG00000184357	HIST1H1B	0.00066496	3.32727e-05	-1.12349	31.7704	14.5661
ENSG00000260577	AC126773.2	0.000718602	3.67124e-05	-2.76614	0.625921	0.0971688
ENSG00000234449	FAM239A	0.00076903	3.98594e-05	-1.93575	8.73516	2.28574
ENSG00000177570	SAMD12	0.000777936	4.05135e-05	1.1068	3.92313	8.45716
ENSG00000185664	PMEL	0.000806888	4.26201e-05	-2.10127	2.48345	0.579349
ENSG00000151929	BAG3	0.000836526	4.48583e-05	-1.12966	37.3105	17.0476
ENSG00000277775	HIST1H3F	0.000840643	4.51448e-05	-1.2776	8.20269	3.38937
ENSG00000185347	C14orf80	0.000850493	4.58176e-05	-1.03734	5.2047	2.52182
ENSG00000136231	IGF2BP3	0.000950331	5.26255e-05	1.38727	0.778362	2.03045
ENSG00000257176	AC009318.1	0.000954553	5.29586e-05	1.81895	0.422917	1.51662
ENSG00000187627	RGPD1	0.000958957	5.34833e-05	2.44429	0.992204	5.4254
ENSG00000231119	AL031666.1	0.000979682	5.49587e-05	1.65457	0.551481	1.74709
ENSG00000130055	GDPD2	0.000992804	5.5879e-05	-2.50952	1.20442	0.202731
ENSG00000171223	JUNB	0.00100554	5.67826e-05	-1.16493	161.083	71.844
ENSG00000274570	SPDYE10P	0.00103154	5.84423e-05	1.38718	0.63582	1.67584
ENSG00000162772	ATF3	0.00103973	5.89701e-05	-1.9202	11.7657	3.11075
ENSG00000278249	SCARNA2	0.00109823	6.35108e-05	-1.14072	345.864	156.862
ENSG00000090659	CD209	0.00111667	6.49228e-05	1.11056	3.27257	7.06716
ENSG00000067082	KLF6	0.00121989	7.26665e-05	-1.15872	89.3252	40.017
ENSG00000227627	AL080276.2	0.00125119	7.52974e-05	1.74197	0.431986	1.46218
ENSG00000100065	CARD10	0.00127244	7.68911e-05	-1.15021	15.1797	6.8397
ENSG00000225630	MTND2P28	0.00134624	8.26831e-05	3.74614	1.15367	15.5093
ENSG00000198768	APCDD1L	0.0013721	8.46927e-05	-2.28647	2.95061	0.60452
ENSG00000264112	AC015813.1	0.00138379	8.57595e-05	1.05436	4.37096	9.08393
ENSG00000211655	IGLV1-36	0.00138555	8.59539e-05	2.15313	0.789588	3.50376
ENSG00000176170	SPHK1	0.00138999	8.63158e-05	-1.01989	11.6884	5.75913
ENSG00000125813	PAX1	0.00143649	8.98252e-05	-3.31958	0.670744	0.0660081
ENSG00000004478	FKBP4	0.00144646	9.07171e-05	-1.02103	43.3949	21.3978
ENSG00000137745	MMP13	0.00146556	9.22772e-05	-1.60471	99.8744	32.8579
ENSG00000146674	IGFBP3	0.0014697	9.28106e-05	-1.10034	40.902	19.0653
ENSG00000278677	HIST1H2AM	0.00147289	9.32852e-05	-1.13282	6.3688	2.88796
ENSG00000188511	C22orf34	0.00151896	9.73477e-05	1.19425	2.23446	5.09182
ENSG00000181649	PHLDA2	0.00153381	9.92309e-05	-1.58009	7.73624	2.58167
ENSG00000197956	S100A6	0.00155565	0.000101317	-1.04608	161.239	78.0725
ENSG00000140403	DNAJA4	0.00156189	0.0001021	-1.31246	10.9774	4.43241
ENSG00000229212	AC044860.1	0.0016213	0.000107215	-2.62175	0.969777	0.153211
ENSG00000280434	AL031595.3	0.00171601	0.000115689	1.00169	3.0936	6.18923
ENSG00000183696	UPP1	0.00180268	0.000122871	-1.28127	30.8721	12.6935
ENSG00000278600	AC015871.3	0.00184346	0.000126675	1.2587	0.962416	2.31304
ENSG00000112379	ARFGEF3	0.00190101	0.000131129	1.04204	1.84023	3.79262
ENSG00000185090	MANEAL	0.00190101	0.000131218	1.12329	1.205	2.62405
ENSG00000169884	WNT10B	0.00192458	0.000133201	1.78646	0.792079	2.73251
ENSG00000170345	FOS	0.00200684	0.000141005	-1.99937	195.416	48.8849
ENSG00000269220	LINC00528	0.00208613	0.000147996	2.08918	0.305689	1.29695
ENSG00000235162	C12orf75	0.00209152	0.000148507	-1.10882	14.0076	6.48623
ENSG00000060709	RIMBP2	0.00216022	0.000154454	-2.09179	1.21125	0.293325
ENSG00000127129	EDN2	0.00219292	0.000157606	-2.5016	0.747339	0.134378
ENSG00000184985	SORCS2	0.00223366	0.000162468	-1.11664	3.62058	1.67327
ENSG00000171243	SOSTDC1	0.00226085	0.000165285	-1.98394	4.53275	1.15605
ENSG00000269918	AF131215.6	0.00249789	0.000187403	1.25663	1.03599	2.46531
ENSG00000229692	SOS1-IT1	0.00252006	0.000189846	1.35982	0.576437	1.47884
ENSG00000223396	AC096677.1	0.00264723	0.000202046	1.30841	0.783785	1.94548
ENSG00000198618	PPIAP22	0.00270022	0.000207427	-1.36922	2.46955	0.95051
ENSG00000261087	AP003469.4	0.00271204	0.000209334	1.24962	1.31819	3.12042
ENSG00000280190	AC027279.4	0.00281796	0.000220132	1.32638	0.624809	1.56593
ENSG00000177675	CD163L1	0.00288408	0.000226545	1.02376	7.05716	14.361
ENSG00000211642	IGLV10-54	0.00290684	0.000228862	4.67355	0.162548	4.24042
ENSG00000120738	EGR1	0.00298424	0.000236074	-1.53379	77.8566	26.8983
ENSG00000221963	APOL6	0.00300389	0.000238	1.0124	46.7523	94.2821
ENSG00000134326	CMPK2	0.00307018	0.000244391	-1.75862	5.32875	1.57554
ENSG00000272645	GTF2IP20	0.0030826	0.000245571	1.06194	2.85398	5.94942
ENSG00000211670	IGLV3-9	0.00309899	0.000247676	2.89302	1.02854	7.6459
ENSG00000275894	AL021578.1	0.00316587	0.000254946	-2.03674	0.793725	0.186464
ENSG00000230088	KRT16P5	0.00317427	0.000256408	-1.76497	2.48186	0.727798
ENSG00000270804	AC010326.4	0.00332422	0.000271193	1.08332	1.15293	2.44472
ENSG00000109927	TECTA	0.00338774	0.000277213	1.51623	0.63481	1.82547
ENSG00000173546	CSPG4	0.00345107	0.000284316	-1.15189	31.0602	13.996
ENSG00000114279	FGF12	0.00348283	0.000287579	-1.46536	1.97815	0.731008
ENSG00000273983	HIST1H3G	0.00348308	0.000288246	-1.08096	13.2491	6.24842
ENSG00000104371	DKK4	0.00350289	0.000291835	-2.46985	0.608234	0.110159
ENSG00000181513	ACBD4	0.0035157	0.000293176	1.19825	2.1186	4.85857
ENSG00000180871	CXCR2	0.00352214	0.000294209	1.1878	6.52462	14.8838
ENSG00000132010	ZNF20	0.0036001	0.000303942	1.25673	0.846211	2.0015
ENSG00000148339	SLC25A25	0.00361077	0.000305067	-1.14873	14.8247	6.68916
ENSG00000228863	AL121985.1	0.0036588	0.000310589	1.71401	0.526379	1.73127
ENSG00000250116	AC018682.1	0.00375482	0.000323971	1.54335	0.55071	1.61566
ENSG00000155085	AK9	0.00381637	0.000331745	1.08698	1.71206	3.63441
ENSG00000223724	RAD17P2	0.00400208	0.000351742	1.70619	0.532844	1.73127
ENSG00000170293	CMTM8	0.00401753	0.000353348	1.21231	0.582652	1.35307
ENSG00000012779	ALOX5	0.00419325	0.000377102	1.08722	8.1306	17.2695
ENSG00000274997	HIST1H2AH	0.00421324	0.000379842	-1.0129	6.61306	3.27757
ENSG00000176387	HSD11B2	0.0044615	0.000408864	-1.82419	1.78059	0.491828
ENSG00000169715	MT1E	0.00446461	0.000409514	-1.00152	15.0599	7.51304
ENSG00000154874	CCDC144B	0.00447772	0.000411824	1.423	11.9395	32.0079
ENSG00000115009	CCL20	0.00452118	0.000417778	-1.77217	4.09092	1.18772
ENSG00000111837	MAK	0.00468854	0.000436935	1.3852	0.536648	1.39111
ENSG00000278662	GOLGA6L10	0.00469601	0.000438871	-1.48671	5.48723	1.96726
ENSG00000147485	PXDNL	0.00481381	0.000453751	2.18646	0.566281	2.59267
ENSG00000198185	ZNF334	0.00484338	0.000457137	1.30909	0.686165	1.70892
ENSG00000139160	ETFBKMT	0.00487809	0.000460715	1.22736	1.26524	2.95298
ENSG00000244879	GABPB1-AS1	0.0049658	0.0004715	1.12424	10.1653	22.1595
ENSG00000078401	EDN1	0.00501055	0.000478804	-1.01297	3.48967	1.72989
ENSG00000279561	AL845472.1	0.00520786	0.000506938	1.44477	0.81216	2.21966
ENSG00000280388	AC006330.1	0.00525881	0.000514887	1.21433	1.00694	2.35173
ENSG00000053747	LAMA3	0.00528802	0.000518728	-1.43429	285.349	105.587
ENSG00000198576	ARC	0.00528802	0.000518468	-2.92949	1.46105	0.185632
ENSG00000015285	WAS	0.00529969	0.000522495	1.04976	4.22651	8.73277
ENSG00000156345	CDK20	0.00548324	0.000547713	-1.4783	1.6506	0.585805
ENSG00000183034	OTOP2	0.00549372	0.000550141	-1.84145	1.38435	0.386658
ENSG00000254556	AF131215.2	0.00550356	0.000551785	1.13124	1.16562	2.53742
ENSG00000043039	BARX2	0.00563351	0.000568299	-1.57184	6.09367	2.05396
ENSG00000279555	AC091181.1	0.00564876	0.000570626	1.1488	1.74591	3.879
ENSG00000271447	MMP28	0.0056983	0.000577988	-1.11748	21.2154	9.79451
ENSG00000225791	TRAM2-AS1	0.00579111	0.000590645	1.27603	0.662261	1.61775
ENSG00000130038	CRACR2A	0.00588802	0.000604534	1.15504	2.62368	5.84862
ENSG00000182742	HOXB4	0.00591801	0.000608147	2.05337	0.458542	1.89553
ENSG00000132002	DNAJB1	0.00608782	0.000630696	-1.14633	98.4274	44.4706
ENSG00000221970	OR2A1	0.00634988	0.000670021	1.55677	0.404146	1.19763
ENSG00000126878	AIF1L	0.00637969	0.000674745	-1.33594	16.8943	6.7032
ENSG00000140451	PIF1	0.00643404	0.000683278	1.11663	1.28728	2.78582
ENSG00000197153	HIST1H3J	0.00645316	0.000686905	-1.10917	4.35115	2.00397
ENSG00000229800	ATP8A2P2	0.00647187	0.000689297	1.48556	0.48322	1.36279
ENSG00000154165	GPR15	0.00664114	0.000712666	1.75751	0.413348	1.40135
ENSG00000119917	IFIT3	0.00665621	0.000715518	-1.19443	10.0674	4.38336
ENSG00000248690	HAS2-AS1	0.00671286	0.000724929	-1.69102	1.18289	0.364479
ENSG00000109193	SULT1E1	0.00678154	0.000739347	2.12739	0.353628	1.55175
ENSG00000101447	FAM83D	0.00678234	0.000739983	-1.06682	8.18723	3.91475
ENSG00000124508	BTN2A2	0.00693145	0.000760967	1.01643	6.37823	12.8816
ENSG00000048162	NOP16	0.0070381	0.000777465	-1.00932	9.1706	4.55691
ENSG00000242766	IGKV1D-17	0.0071315	0.000790428	4.7976	0.057383	1.69329
ENSG00000080824	HSP90AA1	0.00725512	0.000809515	-1.06107	334.526	160.327
ENSG00000171777	RASGRP4	0.00726642	0.000812499	1.06411	1.39557	2.93117
ENSG00000234290	AC116366.1	0.00726642	0.000812574	1.05345	2.48834	5.15329
ENSG00000230709	AC104024.1	0.00738032	0.000828442	1.94326	0.341863	1.31023
ENSG00000169760	NLGN1	0.00743232	0.000835122	-2.12497	0.933848	0.208792
ENSG00000263142	LRRC37A17P	0.00743232	0.000835262	1.07874	1.83373	3.88211
ENSG00000164406	LEAP2	0.00746068	0.00084022	1.1711	0.889852	2.00881
ENSG00000154175	ABI3BP	0.00756762	0.000855149	-1.01338	10.2558	5.08018
ENSG00000279522	AC008536.3	0.00774333	0.000882666	1.36767	0.719296	1.86374
ENSG00000230530	LIMD1-AS1	0.00776246	0.000885593	1.71139	0.42572	1.38188
ENSG00000275714	HIST1H3A	0.00787708	0.000902785	-1.0248	3.99803	1.95378
ENSG00000164241	C5orf63	0.00801865	0.000921491	1.03894	1.61243	3.30084
ENSG00000100302	RASD2	0.00807652	0.000931637	1.23906	0.719286	1.70366
ENSG00000170382	LRRN2	0.00819546	0.000952989	1.29534	0.672355	1.64515
ENSG00000279887	AC046158.4	0.00847227	0.000996676	1.29298	0.623005	1.53999
ENSG00000239571	IGKV2D-30	0.00849601	0.00100104	2.73341	0.253917	1.70937
ENSG00000276410	HIST1H2BB	0.00850148	0.00100222	-1.12178	3.41598	1.5488
ENSG00000005844	ITGAL	0.00851283	0.00100408	1.06306	12.4111	25.9108
ENSG00000280402	AC093525.10	0.00865733	0.00102971	1.12036	0.788363	1.72236
ENSG00000223599	AL513523.1	0.00868268	0.00103593	1.05606	0.869775	1.81896
ENSG00000236778	INTS6-AS1	0.00881477	0.0010555	1.41142	0.598299	1.59191
ENSG00000166262	FAM227B	0.00882132	0.00105683	1.05761	0.903539	1.89473
ENSG00000168779	SHOX2	0.00884162	0.00106145	1.19204	0.705935	1.62174
ENSG00000243364	EFNA4	0.00889892	0.00107053	-1.01388	3.18456	1.58312
ENSG00000176406	RIMS2	0.00893905	0.00107757	1.74016	0.471933	1.59076
ENSG00000205269	TMEM170B	0.00899028	0.00108653	1.02396	1.50053	3.03865
ENSG00000274276	CBSL	0.00903275	0.0010939	2.96801	0.249476	1.97252
ENSG00000261222	AC064805.1	0.00909309	0.00110177	-1.69906	1.5334	0.469677
ENSG00000139737	SLAIN1	0.00923466	0.0011292	1.63627	0.59349	1.83152
ENSG00000141854	MISP3	0.00933742	0.00114812	1.13882	0.741148	1.65369
ENSG00000226180	AC010536.1	0.00941657	0.00116251	1.28334	0.513225	1.25951
ENSG00000184979	USP18	0.00960134	0.00119426	-1.46401	2.10681	0.744848
ENSG00000167851	CD300A	0.00997251	0.00125705	1.09814	1.73883	3.72235
ENSG00000263934	SNORD3A	0.00998731	0.00126077	-1.13463	450.99	205.416
ENSG00000133808	MICALCL	0.0101097	0.00128123	-1.06156	3.69038	1.74417
ENSG00000234473	ZNF101P2	0.010245	0.00130788	1.207	0.486378	1.12523
ENSG00000276386	CNTNAP3P2	0.0103787	0.00133072	-1.40507	1.48636	0.566769
ENSG00000166592	RRAD	0.0109682	0.0014253	-1.41285	1.36437	0.510953
ENSG00000121552	CSTA	0.0110201	0.00143649	-1.6812	271.501	84.6616
ENSG00000279198	AC008894.3	0.0110201	0.00143681	-1.32438	5.96008	2.38229
ENSG00000167779	IGFBP6	0.0110381	0.00144052	-1.04153	20.3185	9.86044
ENSG00000228828	TLK2P2	0.0110555	0.00144555	1.18383	0.753743	1.72904
ENSG00000136206	SPDYE1	0.0110723	0.00144978	1.19335	0.583834	1.33639
ENSG00000008516	MMP25	0.0111447	0.00146132	1.11692	3.74417	8.12876
ENSG00000198208	RPS6KL1	0.0115434	0.00153003	1.02414	1.04667	2.13715
ENSG00000206535	LNP1	0.0115472	0.00153151	1.16894	0.576793	1.29079
ENSG00000237438	CECR7	0.0115853	0.00153774	1.13468	0.911666	2.00895
ENSG00000274322	AL136531.2	0.0116956	0.00155473	-1.6856	0.790254	0.241872
ENSG00000279329	AC020910.5	0.0116956	0.00155527	1.11842	0.708788	1.55876
ENSG00000179388	EGR3	0.011708	0.00155999	-1.26457	7.10722	2.96078
ENSG00000170298	LGALS9B	0.0119426	0.00160215	-1.55079	4.40703	1.51613
ENSG00000272367	AC018754.1	0.0122936	0.0016652	1.21972	0.638257	1.481
ENSG00000125454	SLC25A19	0.012405	0.00169026	1.14354	2.50931	5.50565
ENSG00000213865	C8orf44	0.0125822	0.00172142	1.12997	0.787689	1.74188
ENSG00000166321	NUDT13	0.0126866	0.00174433	1.04965	0.663306	1.37466
ENSG00000171817	ZNF540	0.0126866	0.00174511	1.14447	0.830085	1.851
ENSG00000093100	AC016026.1	0.0126919	0.00174691	1.21864	0.870261	2.04587
ENSG00000128394	APOBEC3F	0.0128348	0.00177026	1.04575	1.69217	3.47211
ENSG00000067798	NAV3	0.0130862	0.00181546	-1.20162	4.9424	2.15163
ENSG00000114790	ARHGEF26	0.0132051	0.00184257	-1.13137	3.33803	1.52134
ENSG00000055118	KCNH2	0.0136631	0.00192423	1.32445	0.539839	1.33986
ENSG00000159713	TPPP3	0.0137155	0.00193415	-1.83649	12.7174	3.55755
ENSG00000105894	PTN	0.0137268	0.00193659	-1.01157	7.35103	3.66417
ENSG00000212402	SNORA74B	0.013733	0.00193952	-1.37758	1.18523	0.463999
ENSG00000090104	RGS1	0.0137713	0.00195054	-1.51735	22.8066	7.96506
ENSG00000233327	USP32P2	0.0137763	0.00195209	2.3894	1.15003	6.05559
ENSG00000133246	PRAM1	0.0138342	0.00196124	1.29624	0.554467	1.36573
ENSG00000159259	CHAF1B	0.0138692	0.00196869	-1.01765	2.15025	1.06004
ENSG00000171517	LPAR3	0.0139701	0.00198819	-1.16548	5.54857	2.45978
ENSG00000007129	CEACAM21	0.0144814	0.00208162	1.48084	0.524136	1.46666
ENSG00000124920	MYRF	0.01455	0.00209654	1.01692	1.93165	3.90417
ENSG00000075340	ADD2	0.0146697	0.00212224	-1.34036	11.2661	4.46777
ENSG00000218313	AL139274.1	0.0148414	0.00214891	1.04143	0.6893	1.41163
ENSG00000269837	IPO5P1	0.0150439	0.00218568	1.02112	1.17094	2.38304
ENSG00000173110	HSPA6	0.0152686	0.00222305	-1.31744	12.4312	4.99292
ENSG00000272994	AC012360.3	0.0154335	0.00225154	1.11629	0.707541	1.5222
ENSG00000116852	KIF21B	0.0154355	0.00225308	1.0821	8.74704	18.493
ENSG00000230844	ZNF674-AS1	0.0154734	0.00226244	1.14627	0.573294	1.26271
ENSG00000275793	RIMBP3	0.015873	0.00232873	1.24088	1.07934	2.55021
ENSG00000234773	AC012618.3	0.0159636	0.002343	1.55272	0.448055	1.31454
ENSG00000181218	HIST3H2A	0.016048	0.00235737	-1.25564	1.50873	0.622554
ENSG00000269514	AC024257.3	0.0162884	0.00240478	1.25702	0.581123	1.41116
ENSG00000136541	ERMN	0.0164503	0.00243987	1.67635	0.718453	2.29217
ENSG00000205795	CYS1	0.0164771	0.00244691	-1.45885	1.39505	0.500983
ENSG00000212127	TAS2R14	0.0168227	0.00251174	1.09006	0.868267	1.85391
ENSG00000225492	GBP1P1	0.0169331	0.00253557	-1.512	1.03425	0.359498
ENSG00000167034	NKX3-1	0.0171106	0.00256743	-1.46725	0.714487	0.258415
ENSG00000251432	AC108062.1	0.0172286	0.00259367	-1.61797	0.788407	0.253843
ENSG00000088992	TESC	0.0173246	0.00261448	1.19347	0.581582	1.33197
ENSG00000279187	AC027601.5	0.0177359	0.00270034	1.19036	0.848279	1.93392
ENSG00000266709	AC005224.4	0.0181024	0.00277224	-1.31563	1.06727	0.424519
ENSG00000167165	UGT1A6	0.0183858	0.00282743	-1.72945	0.832157	0.245686
ENSG00000054179	ENTPD2	0.0184895	0.00285325	-1.6028	0.851282	0.2817
ENSG00000131773	KHDRBS3	0.0185044	0.00285784	-1.10505	1.65762	0.772636
ENSG00000247400	DNAJC3-AS1	0.0189134	0.00294439	1.17253	0.810651	1.81092
ENSG00000134339	SAA2	0.0189728	0.00295932	1.53481	2.44658	7.10073
ENSG00000160124	CCDC58	0.0194858	0.00306605	-1.0338	2.04443	0.991853
ENSG00000280587	FP700125.1	0.0200356	0.00320089	-1.87946	0.568418	0.160703
ENSG00000205364	MT1M	0.020216	0.00324222	-1.61759	0.867433	0.293133
ENSG00000230454	U73166.1	0.0204032	0.00328486	1.06688	0.857576	1.79832
ENSG00000253636	AC022893.1	0.0205736	0.00331865	1.02251	0.63307	1.29088
ENSG00000159860	TCAF2P1	0.0206728	0.0033389	-1.14304	1.45258	0.652437
ENSG00000104435	STMN2	0.0213938	0.00349065	-2.42905	0.831351	0.156902
ENSG00000173678	SPDYE2B	0.0216133	0.00353583	1.57852	0.451999	1.34527
ENSG00000109881	CCDC34	0.0218413	0.00359031	-1.06786	2.56874	1.21899
ENSG00000134460	IL2RA	0.0218413	0.00358854	1.31642	1.49722	3.72024
ENSG00000171970	ZNF57	0.0219387	0.00361354	-1.12913	2.24618	1.03093
ENSG00000211632	IGKV3D-11	0.0225379	0.00375544	2.26413	0.336614	1.6312
ENSG00000184261	KCNK12	0.0227535	0.00380926	1.37744	0.499275	1.2905
ENSG00000172508	CARNS1	0.0229926	0.00386529	1.05586	1.68875	3.51842
ENSG00000141485	SLC13A5	0.0230593	0.00387935	-1.34884	21.7837	8.56013
ENSG00000257524	AL157935.2	0.0231547	0.00390972	1.25498	0.83127	1.97752
ENSG00000170425	ADORA2B	0.0234346	0.00397582	-1.0714	4.76296	2.26233
ENSG00000101898	MCTS2P	0.0240887	0.00411956	1.09726	0.545663	1.17094
ENSG00000234851	RPL23AP42	0.02429	0.00417502	-1.06405	1.52853	0.727344
ENSG00000244242	IFITM10	0.0248551	0.00430186	-1.18411	1.3483	0.599123
ENSG00000226849	AL109811.1	0.0251007	0.00435785	1.08122	0.562161	1.20729
ENSG00000270164	LINC01480	0.025579	0.00448361	1.75268	0.406625	1.38031
ENSG00000125845	BMP2	0.0262272	0.00463128	-1.02513	32.0323	15.7522
ENSG00000268861	AC008878.3	0.026238	0.00463644	-2.23245	1.53417	0.305795
ENSG00000278934	AC117489.1	0.0264621	0.00468704	-1.51981	1.0462	0.367404
ENSG00000231799	PA2G4P6	0.0266982	0.00474428	1.10967	0.650906	1.41405
ENSG00000277209	RPPH1	0.0270404	0.0048284	-1.4801	9412.11	3373.89
ENSG00000278897	AC020951.1	0.0272146	0.00486793	1.11886	0.584753	1.25786
ENSG00000125848	FLRT3	0.0275787	0.00495522	-1.08087	2.13656	1.01518
ENSG00000244513	AC109587.1	0.0278493	0.00501591	1.06462	0.693906	1.4515
ENSG00000214389	RPS3AP26	0.0278529	0.00502051	-1.02398	1.48459	0.723424
ENSG00000265787	CYP4F35P	0.0278529	0.00502143	1.36415	0.453669	1.17564
ENSG00000183671	GPR1	0.0282432	0.00512703	-1.02181	2.60233	1.29963
ENSG00000124610	HIST1H1A	0.028295	0.00514343	-1.25255	3.76006	1.57802
ENSG00000178445	GLDC	0.0295121	0.00545411	1.36427	1.81879	4.6746
ENSG00000211895	IGHA1	0.029552	0.00546333	1.56647	465.972	1380.1
ENSG00000135114	OASL	0.0302608	0.00562056	-1.13864	4.81207	2.16576
ENSG00000202198	7SK	0.0305773	0.0056907	-1.49014	28.9526	10.3104
ENSG00000280162	AL136531.3	0.031217	0.00583871	-1.28923	2.87499	1.18499
ENSG00000072954	TMEM38A	0.0315104	0.00590918	1.21803	0.667537	1.56641
ENSG00000213279	Z97192.2	0.0315604	0.00592051	1.5543	0.403737	1.17623
ENSG00000135094	SDS	0.0316047	0.00593077	-1.3908	1.10959	0.409516
ENSG00000272980	Z94721.2	0.0319917	0.00603307	1.02276	0.937458	1.90961
ENSG00000138135	CH25H	0.032281	0.00611158	-1.18636	3.50778	1.54178
ENSG00000153234	NR4A2	0.0323716	0.00613675	-1.27583	8.95052	3.68689
ENSG00000250995	AL391280.1	0.0324777	0.00616088	-1.2697	0.729547	0.310328
ENSG00000166323	C11orf65	0.0326352	0.00620238	1.19043	0.604674	1.37252
ENSG00000230629	RPS23P8	0.0326352	0.00620029	-1.41173	0.625296	0.234004
ENSG00000144837	PLA1A	0.0328571	0.00625727	1.28932	1.10631	2.68465
ENSG00000261366	MANEA-AS1	0.0329031	0.00627616	1.1391	0.6781	1.5045
ENSG00000254415	SIGLEC14	0.03339	0.00639589	1.12988	1.15783	2.52797
ENSG00000229526	KRT16P4	0.0342298	0.00662028	-2.24634	2.36604	0.497797
ENSG00000144057	ST6GAL2	0.0342764	0.0066314	-1.69562	1.2479	0.382599
ENSG00000091106	NLRC4	0.0345725	0.00670153	1.10039	0.720806	1.54051
ENSG00000204851	PNMA8B	0.0350623	0.00685129	-1.64016	0.560467	0.169768
ENSG00000214940	NPIPA8	0.0359504	0.00706707	-2.85696	0.632401	0.0801685
ENSG00000133135	RNF128	0.0361046	0.00712133	-1.19602	2.81839	1.2473
ENSG00000138587	MNS1	0.0363636	0.00719941	-1.2048	0.956296	0.410428
ENSG00000177359	AC024940.1	0.0365408	0.0072503	1.62778	0.834169	2.58906
ENSG00000232611	AL683813.1	0.0366818	0.00728735	1.05891	0.533105	1.12431
ENSG00000260236	AC099778.1	0.036747	0.0073175	1.11425	0.54563	1.17559
ENSG00000106366	SERPINE1	0.0368271	0.00734127	-1.09345	27.9052	13.0832
ENSG00000179304	FAM156B	0.0371758	0.00742229	-1.60749	2.66709	0.891335
ENSG00000270898	GPR75-ASB3	0.0374833	0.00752773	2.15708	0.223892	1.00011
ENSG00000244694	PTCHD4	0.0377773	0.00761539	1.22438	0.554204	1.31374
ENSG00000280832	GSEC	0.0377879	0.00762878	1.09912	0.743562	1.58947
ENSG00000205740	AL359878.1	0.0389937	0.00796129	1.16992	0.505203	1.16299
ENSG00000107984	DKK1	0.0394398	0.0080792	-1.56576	1.10681	0.381606
ENSG00000272447	AL135925.1	0.0394585	0.00808549	-1.14254	0.91316	0.421
ENSG00000152475	ZNF837	0.0396012	0.00812942	-1.14489	0.901312	0.413238
ENSG00000186417	GLDN	0.039808	0.00820032	-1.04513	2.24787	1.08968
ENSG00000137440	FGFBP1	0.0404687	0.00836007	-1.59426	54.8618	18.1622
ENSG00000212743	AL137145.1	0.0411348	0.00854091	1.19934	0.44216	1.0216
ENSG00000184160	ADRA2C	0.0415684	0.00865151	-1.61218	0.531499	0.177477
ENSG00000163220	S100A9	0.0416028	0.00866126	-1.19152	2372.44	1038.75
ENSG00000271699	SNX29P2	0.0417172	0.00869539	1.23596	0.584908	1.39184
ENSG00000196167	COLCA1	0.0423104	0.00885043	1.3526	1.98357	5.06312
ENSG00000174792	C4orf26	0.0436268	0.00926072	-1.21218	40.1801	17.3311
ENSG00000179915	NRXN1	0.0436552	0.00927222	-1.21273	1.33527	0.57695
ENSG00000274944	AL139260.3	0.0436552	0.00927754	-1.41993	0.874388	0.332052
ENSG00000183092	BEGAIN	0.0440809	0.00939531	-1.33259	0.819837	0.334479
ENSG00000215492	HNRNPA1P7	0.0441543	0.00942185	-1.12095	1.08126	0.478228
ENSG00000225178	RPSAP58	0.0442184	0.00944373	-1.37173	1.90753	0.732857
ENSG00000266718	AC079336.5	0.0445948	0.00954342	1.03487	0.548695	1.13776
ENSG00000174837	ADGRE1	0.0450389	0.00968861	1.46168	0.409835	1.12643
ENSG00000142871	CYR61	0.0452165	0.00974079	-1.12713	28.7781	13.1681
ENSG00000156968	MPV17L	0.0455187	0.00982871	-1.32141	1.35892	0.543201
ENSG00000233013	FAM157B	0.0456762	0.00988784	1.03356	3.40467	6.96547
ENSG00000260368	AC027373.1	0.0459346	0.00995326	-1.18388	0.774385	0.341613
ENSG00000215808	LINC01139	0.0465447	0.0101377	-1.37425	0.982823	0.370758
ENSG00000213297	ZNF625-ZNF20	0.047316	0.010357	-1.30791	0.803071	0.340113
ENSG00000136999	NOV	0.0487119	0.010768	-1.11456	1.34175	0.620792
ENSG00000255036	AL512590.3	0.0487139	0.0107744	1.42281	0.820299	2.18933
ENSG00000228951	AL365356.3	0.0488012	0.0108088	-1.57424	0.635756	0.208475
ENSG00000224631	RPS27AP16	0.0490758	0.0108921	-1.05242	0.967077	0.464021
ENSG00000104974	LILRA1	0.0493629	0.0109804	1.49861	0.525016	1.47926
ENSG00000246174	KCTD21-AS1	0.0494527	0.0110174	1.20926	0.490024	1.14098
