# Supplementary material for: Distinctive genes and signaling pathways associated with type 2 diabetes-related periodontitis: Preliminary study
Source: PLoS One. 2024 Jan 19;19(1):e0296925. doi: 10.1371/journal.pone.0296925 (PMC10798476; doi:10.1371/journal.pone.0296925)
Supplement: S3 Table — (XLSX) [file pone.0296925.s004.xlsx]

## Sheet: Planilha1
Table S3
GeneID	GeneName	Qval	Pval	logFC	AveCPM.DH	AveCPM.DP
ENSG00000270066	SCARNA2	5.9124e-26	2.17594e-29	-10.817	4.74358	0
ENSG00000224650	IGHV3-74	4.01164e-16	8.12024e-19	4.03963	1.76147	29.0098
ENSG00000083454	P2RX5	7.00905e-16	1.54773e-18	3.14556	0.641601	5.74441
ENSG00000169174	PCSK9	1.29814e-14	4.61829e-17	-3.41588	8.7985	0.779709
ENSG00000143502	SUSD4	5.46934e-14	2.5161e-16	-2.79849	8.24261	1.14188
ENSG00000111341	MGP	6.27146e-14	2.96205e-16	1.98992	3.7611	14.8753
ENSG00000211964	IGHV3-48	3.36367e-13	1.93943e-15	4.22326	0.826869	15.5551
ENSG00000258724	AC105001.2	6.80186e-13	4.25559e-15	-9.87878	2.472	0
ENSG00000151092	NGLY1	2.30115e-12	1.77847e-14	1.63954	9.34542	29.2261
ENSG00000181652	ATG9B	7.71761e-12	6.8641e-14	-2.54284	16.6186	2.80986
ENSG00000125285	SOX21	1.24643e-11	1.1621e-13	-3.15213	8.35905	0.928412
ENSG00000168386	FILIP1L	1.40319e-11	1.32547e-13	1.68123	6.90381	22.1705
ENSG00000069812	HES2	2.88961e-11	2.95997e-13	-1.91251	33.8586	8.91265
ENSG00000185909	KLHDC8B	4.7615e-11	5.22793e-13	-1.52601	19.3101	6.68691
ENSG00000203786	KPRP	6.59916e-11	7.44799e-13	-4.38139	20.7035	0.977862
ENSG00000116990	MYCL	6.94854e-11	7.88493e-13	-1.82936	15.5544	4.29112
ENSG00000173334	TRIB1	7.50829e-11	8.61222e-13	2.10363	12.8245	55.1834
ENSG00000121966	CXCR4	2.0317e-10	2.67935e-12	1.98704	5.70288	22.5513
ENSG00000069122	ADGRF5	2.94971e-10	4.10736e-12	1.47692	9.66909	26.9694
ENSG00000170873	MTSS1	4.17032e-10	6.0369e-12	-1.34712	39.0004	15.2387
ENSG00000211955	IGHV3-33	5.07713e-10	7.47415e-12	4.80831	4.75907	133.43
ENSG00000047365	ARAP2	8.06082e-10	1.24598e-11	-1.44544	60.3922	22.0683
ENSG00000201998	SNORA23	9.33716e-10	1.47764e-11	1.97413	6.80351	26.747
ENSG00000214711	CAPN14	1.32533e-09	2.19087e-11	-2.43048	12.2967	2.25691
ENSG00000085117	CD82	1.51406e-09	2.54464e-11	-1.34655	54.8808	21.4913
ENSG00000155066	PROM2	2.03979e-09	3.56585e-11	-1.60325	109.745	36.0315
ENSG00000120697	ALG5	2.73558e-09	4.96677e-11	1.59581	4.58181	13.8858
ENSG00000225151	GOLGA2P7	2.94564e-09	5.42042e-11	-1.86223	56.0454	15.3698
ENSG00000159788	RGS12	3.21885e-09	5.9824e-11	-1.58931	41.2663	13.6344
ENSG00000155918	RAET1L	3.44075e-09	6.47923e-11	-3.13465	4.74329	0.508679
ENSG00000137266	SLC22A23	3.60615e-09	6.81282e-11	-1.65375	49.8381	15.774
ENSG00000007866	TEAD3	4.2042e-09	8.07162e-11	-1.54148	20.1042	6.82554
ENSG00000211946	IGHV3-20	4.21498e-09	8.11817e-11	7.11799	0.0783545	11.1473
ENSG00000136770	DNAJC1	4.30399e-09	8.31599e-11	1.25142	9.77071	23.328
ENSG00000135540	NHSL1	4.32205e-09	8.3774e-11	-1.58189	29.8486	9.92739
ENSG00000077232	DNAJC10	6.19348e-09	1.24227e-10	1.37229	24.2177	62.7699
ENSG00000065621	GSTO2	6.2448e-09	1.25639e-10	-2.04234	6.99951	1.66318
ENSG00000165794	SLC39A2	6.79163e-09	1.3914e-10	-3.29465	2.25748	0.226694
ENSG00000187486	KCNJ11	8.91133e-09	1.88033e-10	2.78012	0.284811	2.00092
ENSG00000128228	SDF2L1	1.34332e-08	3.02396e-10	1.38611	6.70523	17.6155
ENSG00000225698	IGHV3-72	1.36259e-08	3.08313e-10	5.43931	0.493713	21.6175
ENSG00000206560	ANKRD28	1.69951e-08	3.9509e-10	1.32668	22.802	57.2633
ENSG00000178038	ALS2CL	1.90275e-08	4.48173e-10	-1.90994	65.9491	17.4475
ENSG00000180155	LYNX1	1.92454e-08	4.54487e-10	-2.48662	16.7618	2.95234
ENSG00000160712	IL6R	2.05289e-08	4.88575e-10	1.30083	16.077	39.7135
ENSG00000100033	PRODH	2.09195e-08	5.01719e-10	-2.4757	8.82503	1.63353
ENSG00000104881	PPP1R13L	2.14786e-08	5.1908e-10	-1.57317	59.4992	19.8976
ENSG00000162551	ALPL	2.25203e-08	5.49782e-10	1.49338	9.73408	27.4329
ENSG00000149527	PLCH2	2.34451e-08	5.73796e-10	-1.74767	35.13	10.396
ENSG00000180900	SCRIB	2.39135e-08	5.88194e-10	-1.4559	62.3108	22.661
ENSG00000272636	DOC2B	2.64639e-08	6.55795e-10	-1.88264	74.9253	20.2143
ENSG00000183111	ARHGEF37	2.6786e-08	6.6542e-10	-1.80991	22.5717	6.38516
ENSG00000108679	LGALS3BP	2.7178e-08	6.76825e-10	-1.78139	98.7283	28.6829
ENSG00000171680	PLEKHG5	2.76087e-08	6.94323e-10	-1.42812	39.0973	14.5095
ENSG00000100401	RANGAP1	2.78342e-08	7.01704e-10	-1.55794	70.2736	23.8208
ENSG00000123095	BHLHE41	2.96484e-08	7.61987e-10	1.45828	13.4905	37.185
ENSG00000163626	COX18	3.17359e-08	8.22841e-10	1.34738	4.90643	12.5769
ENSG00000174307	PHLDA3	3.29951e-08	8.62167e-10	-1.581	46.6104	15.4391
ENSG00000102738	MRPS31	3.43964e-08	9.07304e-10	1.4451	3.4328	9.42131
ENSG00000156299	TIAM1	3.44717e-08	9.13438e-10	-1.60314	66.2695	21.7048
ENSG00000242247	ARFGAP3	3.51871e-08	9.34552e-10	1.36133	12.9597	33.4017
ENSG00000015413	DPEP1	3.58561e-08	9.5672e-10	2.69219	0.549664	3.56008
ENSG00000197506	SLC28A3	4.00077e-08	1.06995e-09	-1.85438	7.05229	1.90492
ENSG00000177106	EPS8L2	4.08836e-08	1.10591e-09	-1.91859	81.5498	21.4572
ENSG00000140600	SH3GL3	4.30572e-08	1.17527e-09	-4.15964	1.8318	0.12426
ENSG00000265808	SEC22B	4.5196e-08	1.24197e-09	1.36337	19.4338	50.0605
ENSG00000101144	BMP7	5.31721e-08	1.4878e-09	-2.1457	16.1616	3.57958
ENSG00000069020	MAST4	5.53754e-08	1.55906e-09	-1.33546	92.5007	36.5951
ENSG00000165417	GTF2A1	5.53857e-08	1.56274e-09	1.39888	14.3682	37.9915
ENSG00000130559	CAMSAP1	6.37184e-08	1.83303e-09	-1.28587	50.9666	20.8505
ENSG00000230387	AL118508.1	6.38788e-08	1.84156e-09	-3.22381	2.12377	0.210736
ENSG00000162618	ADGRL4	7.12725e-08	2.08532e-09	1.69657	6.66405	21.6292
ENSG00000137203	TFAP2A	7.29528e-08	2.14343e-09	-1.73551	29.0675	8.60288
ENSG00000187180	LCE2C	7.91215e-08	2.33924e-09	-9.88568	2.48415	0
ENSG00000087510	TFAP2C	8.18636e-08	2.42533e-09	-1.36512	13.3319	5.14193
ENSG00000122378	FAM213A	8.67723e-08	2.5814e-09	-1.49121	50.5103	17.8297
ENSG00000143248	RGS5	8.83247e-08	2.633e-09	1.46936	31.078	86.0214
ENSG00000146904	EPHA1	9.11463e-08	2.72829e-09	-1.56701	23.3019	7.74568
ENSG00000238741	SCARNA7	9.12752e-08	2.73775e-09	1.74021	28.9435	96.7567
ENSG00000087502	ERGIC2	9.43925e-08	2.83704e-09	1.37871	12.2199	31.8101
ENSG00000138771	SHROOM3	1.02257e-07	3.10478e-09	-2.38195	24.1513	4.58053
ENSG00000183421	RIPK4	1.22502e-07	3.79461e-09	-1.88553	48.7217	13.0728
ENSG00000185340	GAS2L1	1.41333e-07	4.49061e-09	-1.66957	21.6438	6.75609
ENSG00000260342	AC138811.2	1.46833e-07	4.67439e-09	-8.73566	1.11929	0
ENSG00000172830	SSH3	1.47179e-07	4.69442e-09	-1.45198	29.0011	10.4964
ENSG00000104290	FZD3	1.49034e-07	4.76729e-09	1.38806	5.70607	15.018
ENSG00000158850	B4GALT3	1.70902e-07	5.53496e-09	1.27365	8.66059	21.083
ENSG00000204219	TCEA3	1.73478e-07	5.62902e-09	-1.86542	6.37283	1.73093
ENSG00000187017	ESPN	1.7607e-07	5.76713e-09	-1.77574	11.7145	3.37136
ENSG00000106819	ASPN	1.85147e-07	6.09637e-09	1.90524	9.55927	35.8595
ENSG00000197978	GOLGA6L9	1.9779e-07	6.55135e-09	-1.38941	25.0102	9.45473
ENSG00000154822	PLCL2	2.00077e-07	6.65164e-09	1.41614	4.3727	11.7512
ENSG00000114948	ADAM23	2.01535e-07	6.72283e-09	-1.73459	6.01637	1.81955
ENSG00000158315	RHBDL2	2.01535e-07	6.72485e-09	-1.64782	8.67388	2.73959
ENSG00000186442	KRT3	2.03253e-07	6.79462e-09	-4.8289	61.9075	2.16109
ENSG00000116157	GPX7	2.09235e-07	7.03313e-09	1.8163	1.45568	5.17823
ENSG00000146592	CREB5	2.11694e-07	7.12875e-09	1.70802	2.57004	8.33324
ENSG00000074964	ARHGEF10L	2.15656e-07	7.30186e-09	-1.32591	24.3667	9.64606
ENSG00000125534	PPDPF	2.25275e-07	7.66898e-09	-1.21045	50.2741	21.6892
ENSG00000133800	LYVE1	2.74082e-07	9.51546e-09	1.88087	1.06042	3.8994
ENSG00000100139	MICALL1	2.81115e-07	9.81136e-09	-1.40548	70.8225	26.6596
ENSG00000164855	TMEM184A	2.82499e-07	9.91162e-09	-2.05269	36.8209	8.86985
ENSG00000105647	PIK3R2	3.02443e-07	1.07227e-08	-1.23866	32.3368	13.7123
ENSG00000111276	CDKN1B	3.28177e-07	1.16954e-08	1.22406	20.1985	47.2843
ENSG00000102595	UGGT2	3.31782e-07	1.18443e-08	1.24172	6.84242	16.2253
ENSG00000183048	SLC25A10	3.47182e-07	1.24422e-08	-1.69913	9.92975	2.99963
ENSG00000111860	CEP85L	3.58698e-07	1.29152e-08	1.47387	5.04052	14.0912
ENSG00000049192	ADAMTS6	3.59422e-07	1.29633e-08	1.59196	2.06237	6.22438
ENSG00000087077	TRIP6	3.66747e-07	1.3295e-08	-1.40576	28.2989	10.6435
ENSG00000184828	ZBTB7C	3.72203e-07	1.35155e-08	-1.68541	32.6098	10.0375
ENSG00000198380	GFPT1	3.82175e-07	1.39517e-08	1.30703	24.1777	59.8867
ENSG00000136002	ARHGEF4	4.09995e-07	1.50179e-08	-1.83752	67.744	18.8677
ENSG00000102760	RGCC	4.16871e-07	1.53933e-08	1.54405	2.38749	7.02594
ENSG00000132024	CC2D1A	4.20157e-07	1.55662e-08	-1.22416	26.0363	11.1041
ENSG00000204315	FKBPL	4.23517e-07	1.57166e-08	-2.55098	2.83643	0.464209
ENSG00000175591	P2RY2	4.26734e-07	1.58622e-08	-1.70638	22.376	6.75372
ENSG00000095066	HOOK2	4.55269e-07	1.69508e-08	-1.46112	23.113	8.41766
ENSG00000164305	CASP3	4.782e-07	1.78925e-08	1.2212	10.6069	24.7251
ENSG00000109790	KLHL5	4.83914e-07	1.81657e-08	1.25753	11.3272	27.1116
ENSG00000108924	HLF	4.89459e-07	1.84339e-08	-2.04109	11.6861	2.79171
ENSG00000204580	DDR1	4.9389e-07	1.86422e-08	-1.79396	118.486	34.0634
ENSG00000156711	MAPK13	5.37621e-07	2.05775e-08	-1.38228	50.6021	19.3489
ENSG00000113811	SELENOK	5.39631e-07	2.06876e-08	1.43957	11.7356	31.9049
ENSG00000142677	IL22RA1	5.42836e-07	2.08437e-08	-2.26477	7.50691	1.51036
ENSG00000136869	TLR4	5.63e-07	2.17561e-08	1.66011	5.01968	15.8184
ENSG00000130513	GDF15	5.79805e-07	2.25122e-08	3.0236	0.210273	1.68921
ENSG00000137968	SLC44A5	5.93608e-07	2.31938e-08	-1.95487	6.11002	1.58242
ENSG00000163293	NIPAL1	6.01059e-07	2.35255e-08	-1.70863	15.0498	4.55591
ENSG00000134121	CHL1	6.39822e-07	2.51565e-08	-1.91827	34.9288	9.11038
ENSG00000137878	GCOM1	6.68047e-07	2.64711e-08	-2.16543	8.37796	1.81155
ENSG00000001036	FUCA2	6.92029e-07	2.75892e-08	1.19439	8.16569	18.7817
ENSG00000069974	RAB27A	6.92029e-07	2.76336e-08	1.19028	5.94414	13.5648
ENSG00000164430	MB21D1	6.92029e-07	2.76166e-08	1.29391	4.77312	11.7953
ENSG00000111790	FGFR1OP2	7.09319e-07	2.84546e-08	1.11261	11.0574	23.9941
ENSG00000100523	DDHD1	7.22871e-07	2.90425e-08	1.22804	10.151	23.8983
ENSG00000173598	NUDT4	7.45751e-07	3.00533e-08	1.1234	17.2138	37.5865
ENSG00000180628	PCGF5	7.93884e-07	3.21391e-08	1.25489	13.8506	33.137
ENSG00000077063	CTTNBP2	7.94485e-07	3.22122e-08	-1.75816	5.73945	1.73196
ENSG00000105355	PLIN3	7.98466e-07	3.24225e-08	-1.39713	63.9921	24.1728
ENSG00000046889	PREX2	8.18196e-07	3.33241e-08	1.10956	8.91585	19.2752
ENSG00000081913	PHLPP1	8.3641e-07	3.41685e-08	-1.19913	15.9213	6.89765
ENSG00000115419	GLS	8.70126e-07	3.5706e-08	1.21398	27.6213	64.1853
ENSG00000166250	CLMP	8.77484e-07	3.60617e-08	1.31715	7.59618	18.8611
ENSG00000175662	TOM1L2	8.83357e-07	3.64656e-08	-1.3132	59.4856	23.8577
ENSG00000117016	RIMS3	8.97061e-07	3.70864e-08	-1.79831	12.8687	3.6929
ENSG00000271795	AC011337.1	9.46058e-07	3.93441e-08	-1.86621	6.04371	1.61469
ENSG00000227036	LINC00511	9.84332e-07	4.10566e-08	-1.65645	8.90572	2.78207
ENSG00000143515	ATP8B2	9.85253e-07	4.11555e-08	1.2263	18.3031	42.9567
ENSG00000088256	GNA11	9.91372e-07	4.15136e-08	-1.15053	30.9905	13.8953
ENSG00000142875	PRKACB	1.01751e-06	4.27525e-08	1.50242	6.90249	19.6224
ENSG00000025796	SEC63	1.0266e-06	4.32605e-08	1.25529	22.5063	53.8204
ENSG00000176845	METRNL	1.04625e-06	4.42169e-08	-1.67199	38.601	12.1353
ENSG00000166130	IKBIP	1.06515e-06	4.50809e-08	1.31832	4.41385	11.063
ENSG00000131653	TRAF7	1.07311e-06	4.55493e-08	-1.15981	48.9377	21.7908
ENSG00000109771	LRP2BP	1.16028e-06	4.95341e-08	1.51774	1.56479	4.48275
ENSG00000127329	PTPRB	1.17643e-06	5.03679e-08	1.10766	18.8802	40.7368
ENSG00000222328	RNU2-2P	1.17897e-06	5.05791e-08	2.22959	20.0817	94.225
ENSG00000103034	NDRG4	1.23547e-06	5.33504e-08	-1.74939	21.1736	6.21196
ENSG00000175065	DSG4	1.30931e-06	5.68601e-08	-2.27568	3.5412	0.641254
ENSG00000135185	TMEM243	1.35197e-06	5.89617e-08	1.33204	3.50618	8.9007
ENSG00000173226	IQCB1	1.40643e-06	6.1768e-08	1.25938	5.07737	12.2492
ENSG00000237289	CKMT1B	1.40643e-06	6.17542e-08	-2.0671	16.3839	3.83976
ENSG00000197915	HRNR	1.41385e-06	6.21805e-08	-2.12136	14.8271	3.41598
ENSG00000182287	AP1S2	1.4625e-06	6.48583e-08	1.35964	3.66093	9.471
ENSG00000251791	SCARNA6	1.4625e-06	6.48125e-08	1.48911	17.0371	47.9151
ENSG00000137962	ARHGAP29	1.46596e-06	6.51018e-08	1.31622	8.68874	21.6535
ENSG00000140743	CDR2	1.56568e-06	6.99143e-08	1.17081	4.57208	10.3355
ENSG00000166689	PLEKHA7	1.56804e-06	7.0116e-08	-1.31063	23.6209	9.4199
ENSG00000099849	RASSF7	1.59342e-06	7.13488e-08	-1.48681	9.15216	3.17384
ENSG00000168404	MLKL	1.61838e-06	7.25657e-08	1.11112	10.3614	22.4199
ENSG00000176531	PHLDB3	1.68839e-06	7.64295e-08	-1.50872	18.3298	6.37397
ENSG00000130529	TRPM4	1.69444e-06	7.69113e-08	-1.25779	27.2093	11.3108
ENSG00000059758	CDK17	1.69889e-06	7.72173e-08	1.31478	12.3084	30.7485
ENSG00000238227	TMEM250	1.70222e-06	7.74732e-08	-1.18643	23.4652	10.2337
ENSG00000091527	CDV3	1.72041e-06	7.84068e-08	1.20714	43.8339	101.288
ENSG00000159527	PGLYRP3	1.72656e-06	7.89273e-08	-2.02873	5.54937	1.30849
ENSG00000134910	STT3A	1.77575e-06	8.15822e-08	1.28123	31.6677	77.0134
ENSG00000170423	KRT78	1.77575e-06	8.15701e-08	-2.84207	71.8922	9.98906
ENSG00000017427	IGF1	1.7946e-06	8.26683e-08	1.6301	3.19004	9.94416
ENSG00000100399	CHADL	1.89476e-06	8.7631e-08	-4.94495	1.0908	0.0403959
ENSG00000070159	PTPN3	1.99424e-06	9.24765e-08	-1.4263	20.5441	7.53751
ENSG00000244057	LCE3C	2.02511e-06	9.40325e-08	-5.78822	1.968	0.0367602
ENSG00000042493	CAPG	2.07121e-06	9.6427e-08	-1.37484	60.1928	23.1091
ENSG00000214944	ARHGEF28	2.09914e-06	9.78559e-08	-1.32977	25.9654	10.2514
ENSG00000118523	CTGF	2.11672e-06	9.8935e-08	1.65915	9.1358	28.8429
ENSG00000140859	KIFC3	2.13408e-06	1.00008e-07	-1.2241	35.8595	15.3029
ENSG00000188312	CENPP	2.22874e-06	1.05264e-07	-1.38708	14.7438	5.65568
ENSG00000143631	FLG	2.23739e-06	1.0581e-07	-2.61995	54.5124	8.85242
ENSG00000164050	PLXNB1	2.27563e-06	1.07759e-07	-1.68517	76.853	23.8061
ENSG00000148516	ZEB1	2.30087e-06	1.09095e-07	1.08355	11.079	23.5522
ENSG00000159455	LCE2B	2.42542e-06	1.15298e-07	-8.9342	1.28259	0
ENSG00000129437	KLK14	2.45513e-06	1.17011e-07	-3.01571	10.2184	1.20305
ENSG00000276710	CSPG4P10	2.46334e-06	1.17554e-07	-1.48791	18.6685	6.67666
ENSG00000237513	AC007384.1	2.47842e-06	1.18425e-07	2.55359	0.445709	2.6184
ENSG00000148498	PARD3	2.50157e-06	1.19685e-07	-1.22946	38.0191	16.0801
ENSG00000153933	DGKE	2.55985e-06	1.22816e-07	1.17008	4.2539	9.65699
ENSG00000127080	IPPK	2.5852e-06	1.24696e-07	-1.37441	23.6126	9.05465
ENSG00000168944	CEP120	2.59597e-06	1.25733e-07	1.17036	6.45044	14.5757
ENSG00000247095	MIR210HG	2.59597e-06	1.25794e-07	-2.38067	3.52439	0.655748
ENSG00000120742	SERP1	2.68284e-06	1.30497e-07	1.16899	33.7817	76.0318
ENSG00000135127	BICDL1	2.76318e-06	1.34574e-07	-1.23254	11.3499	4.74877
ENSG00000003436	TFPI	2.76445e-06	1.34806e-07	1.4008	6.57083	17.4415
ENSG00000115252	PDE1A	2.77066e-06	1.35278e-07	2.26147	0.576025	2.82772
ENSG00000271204	AC016831.5	2.81485e-06	1.37781e-07	1.50658	2.88157	8.30845
ENSG00000167114	SLC27A4	2.91532e-06	1.43057e-07	-1.61218	25.9334	8.41243
ENSG00000253738	OTUD6B-AS1	2.9898e-06	1.47445e-07	1.32467	4.06493	10.1293
ENSG00000100055	CYTH4	3.16071e-06	1.56455e-07	1.40705	11.9361	31.6637
ENSG00000120686	UFM1	3.19803e-06	1.58499e-07	1.19464	14.9593	34.3027
ENSG00000157445	CACNA2D3	3.28655e-06	1.63289e-07	-1.85283	5.98976	1.68651
ENSG00000178573	MAF	3.29022e-06	1.63673e-07	-1.36054	89.4591	34.8515
ENSG00000143995	MEIS1	3.31232e-06	1.65179e-07	-1.30732	11.2556	4.4625
ENSG00000106258	CYP3A5	3.3545e-06	1.67489e-07	-1.62053	8.6752	2.82674
ENSG00000186472	PCLO	3.45097e-06	1.73363e-07	-2.47129	5.15923	0.912927
ENSG00000214860	EVPLL	3.45577e-06	1.73817e-07	-3.2842	1.93665	0.198148
ENSG00000145050	MANF	3.74689e-06	1.89838e-07	1.35258	11.1578	28.5741
ENSG00000089063	TMEM230	3.78861e-06	1.92184e-07	1.25063	7.73885	18.4486
ENSG00000110031	LPXN	3.82432e-06	1.94231e-07	1.15304	5.20471	11.5947
ENSG00000101109	STK4	3.8614e-06	1.96587e-07	1.07449	26.2544	55.3904
ENSG00000120725	SIL1	3.87965e-06	1.97992e-07	1.0458	12.2077	25.3113
ENSG00000179909	ZNF154	4.13573e-06	2.11315e-07	1.40061	3.63023	9.5249
ENSG00000131016	AKAP12	4.22864e-06	2.16581e-07	1.36665	7.72596	20.0329
ENSG00000095380	NANS	4.24065e-06	2.17456e-07	1.07166	7.9473	16.7881
ENSG00000087095	NLK	4.31297e-06	2.21958e-07	1.19777	5.24225	12.1289
ENSG00000169744	LDB2	4.38207e-06	2.25783e-07	1.08365	4.28472	9.12215
ENSG00000173486	FKBP2	4.41881e-06	2.27947e-07	1.32105	12.1883	30.5922
ENSG00000105135	ILVBL	4.59799e-06	2.38036e-07	-1.03474	21.4297	10.4302
ENSG00000065882	TBC1D1	4.61419e-06	2.39441e-07	1.02383	10.0308	20.4489
ENSG00000170379	TCAF2	4.61419e-06	2.39252e-07	-1.25745	10.7928	4.50587
ENSG00000263528	IKBKE	4.78027e-06	2.48352e-07	-1.18804	13.7514	5.9683
ENSG00000113387	SUB1	4.8019e-06	2.49903e-07	1.12031	32.3116	70.3064
ENSG00000189306	RRP7A	4.87743e-06	2.54298e-07	-1.19167	18.4991	8.20228
ENSG00000204131	NHSL2	4.89841e-06	2.55692e-07	1.04507	9.57001	19.7333
ENSG00000164142	FAM160A1	4.92546e-06	2.57406e-07	-1.3578	24.9596	9.62674
ENSG00000177508	IRX3	4.92765e-06	2.57823e-07	-1.47699	13.7125	4.80096
ENSG00000143870	PDIA6	5.04237e-06	2.64171e-07	1.14873	51.8776	115.078
ENSG00000074842	MYDGF	5.0488e-06	2.6509e-07	1.15171	12.839	28.6383
ENSG00000147872	PLIN2	5.09676e-06	2.67921e-07	1.30969	2.23961	5.55243
ENSG00000197077	KIAA1671	5.18869e-06	2.73391e-07	-1.26757	84.73	35.1292
ENSG00000198843	SELENOT	5.19297e-06	2.73934e-07	1.14931	16.0783	35.657
ENSG00000079156	OSBPL6	5.24334e-06	2.76913e-07	-1.84535	3.34553	0.897642
ENSG00000075673	ATP12A	5.26803e-06	2.79153e-07	-8.24787	0.79803	0
ENSG00000101596	SMCHD1	5.43078e-06	2.88811e-07	1.11273	36.0441	77.9763
ENSG00000185963	BICD2	5.58499e-06	2.97697e-07	-1.49013	117.555	41.7534
ENSG00000162433	AK4	5.63535e-06	3.00883e-07	-1.41736	16.2531	5.9728
ENSG00000189136	UBE2Q2P1	5.63535e-06	3.01073e-07	-1.91718	4.1093	1.09582
ENSG00000100284	TOM1	5.75859e-06	3.08363e-07	-1.08015	30.0162	14.1321
ENSG00000169509	CRCT1	5.82081e-06	3.12409e-07	-2.76916	55.7478	8.13821
ENSG00000141503	MINK1	5.98012e-06	3.21326e-07	-1.39081	116.721	44.4321
ENSG00000187583	PLEKHN1	5.98403e-06	3.21903e-07	-1.5502	13.377	4.61804
ENSG00000064933	PMS1	6.11573e-06	3.29738e-07	1.1661	4.64351	10.4245
ENSG00000147649	MTDH	6.14753e-06	3.32207e-07	1.11151	49.6765	107.394
ENSG00000119729	RHOQ	6.27338e-06	3.40847e-07	1.19841	8.16596	18.8213
ENSG00000162695	SLC30A7	6.27338e-06	3.40749e-07	1.2461	14.0513	33.3891
ENSG00000183844	FAM3B	6.35192e-06	3.4629e-07	-2.34767	3.96984	0.736692
ENSG00000204261	PSMB8-AS1	6.35192e-06	3.47238e-07	1.37242	3.26627	8.48095
ENSG00000214530	STARD10	6.35192e-06	3.47928e-07	-1.40808	13.2812	5.0048
ENSG00000077238	IL4R	6.35781e-06	3.4903e-07	-1.14278	77.362	34.9248
ENSG00000134825	TMEM258	6.60365e-06	3.64147e-07	1.34449	7.69199	19.5746
ENSG00000132967	HMGB1P5	6.63144e-06	3.66086e-07	1.59613	1.24043	3.75727
ENSG00000273295	AP000350.6	6.85739e-06	3.794e-07	-6.57274	3.42348	0.0367602
ENSG00000182963	GJC1	6.86707e-06	3.80357e-07	1.11268	5.82379	12.5348
ENSG00000231721	LINC-PINT	7.09823e-06	3.94467e-07	1.48994	7.19024	20.3142
ENSG00000197948	FCHSD1	7.33393e-06	4.08465e-07	-1.61251	24.5526	8.05934
ENSG00000139629	GALNT6	7.39594e-06	4.1328e-07	-1.22478	9.50565	4.01003
ENSG00000064270	ATP2C2	7.94995e-06	4.49114e-07	-2.02306	4.20865	0.964011
ENSG00000100883	SRP54	7.94995e-06	4.491e-07	1.01132	14.1462	28.6237
ENSG00000141527	CARD14	8.11612e-06	4.59497e-07	-2.02012	12.1077	2.893
ENSG00000149218	ENDOD1	8.35239e-06	4.73898e-07	-1.1374	31.2301	14.1792
ENSG00000144857	BOC	8.39624e-06	4.76901e-07	-1.66601	28.7693	9.06764
ENSG00000224259	LINC01133	8.49907e-06	4.83784e-07	-2.38729	2.50273	0.4503
ENSG00000163479	SSR2	8.64267e-06	4.93019e-07	1.03624	25.7023	52.7873
ENSG00000175354	PTPN2	8.70086e-06	4.96872e-07	1.0332	11.7571	24.11
ENSG00000167670	CHAF1A	8.70336e-06	4.97548e-07	-1.21234	10.9092	4.61638
ENSG00000106853	PTGR1	8.71491e-06	4.99105e-07	-1.60502	21.701	7.15406
ENSG00000139163	ETNK1	8.72309e-06	5.00281e-07	1.03613	16.7429	34.4117
ENSG00000155099	TMEM55A	9.0938e-06	5.24331e-07	1.60751	1.13038	3.407
ENSG00000057252	SOAT1	9.15138e-06	5.28213e-07	1.14297	7.12062	15.7765
ENSG00000090376	IRAK3	9.25047e-06	5.35067e-07	1.29748	7.86483	19.3058
ENSG00000175866	BAIAP2	9.2969e-06	5.38893e-07	-1.59917	46.577	15.2733
ENSG00000076351	SLC46A1	9.34132e-06	5.43187e-07	1.28991	4.13678	10.1875
ENSG00000064989	CALCRL	9.9593e-06	5.79732e-07	1.48051	12.3042	34.3204
ENSG00000187173	LCE2A	9.98539e-06	5.82476e-07	-9.05449	1.39463	0
ENSG00000173376	NDNF	1.00383e-05	5.8618e-07	2.02978	0.77061	3.1841
ENSG00000186174	BCL9L	1.02622e-05	6.00513e-07	-1.04654	81.9268	39.638
ENSG00000136153	LMO7	1.03486e-05	6.06834e-07	-1.40451	78.5626	29.5823
ENSG00000188242	PP7080	1.04672e-05	6.15719e-07	-1.1738	26.3976	11.5529
ENSG00000100299	ARSA	1.05556e-05	6.2162e-07	1.05055	14.4094	29.9674
ENSG00000125170	DOK4	1.05556e-05	6.22568e-07	-1.4145	16.3632	6.04422
ENSG00000073711	PPP2R3A	1.0614e-05	6.26956e-07	-1.02067	16.9775	8.3167
ENSG00000107731	UNC5B	1.0646e-05	6.29502e-07	-1.12137	35.9421	16.5199
ENSG00000072849	DERL2	1.07083e-05	6.33842e-07	1.06412	8.19528	17.1786
ENSG00000152782	PANK1	1.07154e-05	6.34917e-07	-2.08096	2.50416	0.592014
ENSG00000072310	SREBF1	1.07494e-05	6.38255e-07	-1.28992	65.5476	26.7288
ENSG00000143061	IGSF3	1.07494e-05	6.38212e-07	-1.34005	81.8295	32.2102
ENSG00000183018	SPNS2	1.13566e-05	6.7633e-07	-1.27452	41.8603	17.3436
ENSG00000144677	CTDSPL	1.15251e-05	6.87139e-07	-1.11097	18.0169	8.21864
ENSG00000125520	SLC2A4RG	1.16044e-05	6.93286e-07	-1.07091	19.0001	9.00038
ENSG00000110900	TSPAN11	1.18683e-05	7.11239e-07	1.21925	11.3203	26.3905
ENSG00000134817	APLNR	1.22216e-05	7.3466e-07	1.43073	10.069	27.192
ENSG00000068366	ACSL4	1.23718e-05	7.45204e-07	1.04067	15.5058	31.9628
ENSG00000243264	IGKV2D-29	1.28655e-05	7.75735e-07	3.47515	0.222882	2.52558
ENSG00000116793	PHTF1	1.30174e-05	7.85691e-07	1.33942	3.51904	8.95959
ENSG00000137709	POU2F3	1.33509e-05	8.09094e-07	-2.47449	2.27946	0.368213
ENSG00000173457	PPP1R14B	1.36311e-05	8.2775e-07	-1.11723	30.291	13.8727
ENSG00000023191	RNH1	1.38209e-05	8.40124e-07	-1.16767	77.1415	34.3448
ENSG00000203995	ZYG11A	1.40463e-05	8.54688e-07	2.29727	0.395418	1.96218
ENSG00000088367	EPB41L1	1.40694e-05	8.56951e-07	-1.08946	29.185	13.6561
ENSG00000160685	ZBTB7B	1.41035e-05	8.59907e-07	-1.24135	76.3725	32.265
ENSG00000182704	TSKU	1.41035e-05	8.60764e-07	-1.08801	28.3356	13.2092
ENSG00000172403	SYNPO2	1.42287e-05	8.69273e-07	1.07737	8.74685	18.5526
ENSG00000078596	ITM2A	1.4736e-05	9.02976e-07	1.21195	5.26454	12.1931
ENSG00000277957	SENP3-EIF4A1	1.4736e-05	9.02211e-07	-8.29919	0.824139	0
ENSG00000204386	NEU1	1.50406e-05	9.24815e-07	1.10612	8.494	18.405
ENSG00000178814	OPLAH	1.51735e-05	9.34551e-07	-1.22927	11.0021	4.71772
ENSG00000125354	2021-09-06	1.52251e-05	9.39485e-07	1.44614	10.4813	28.6728
ENSG00000172845	SP3	1.5385e-05	9.50299e-07	1.01455	40.0736	81.0197
ENSG00000176728	TTTY14	1.54987e-05	9.58272e-07	-8.57126	0.997894	0
ENSG00000078902	TOLLIP	1.57227e-05	9.74048e-07	-1.09851	40.4381	18.8086
ENSG00000119139	TJP2	1.58021e-05	9.80239e-07	-1.22814	53.8731	22.9148
ENSG00000213240	AC239799.1	1.58951e-05	9.88629e-07	-1.47435	9.94122	3.56843
ENSG00000151150	ANK3	1.59457e-05	9.92753e-07	-1.32259	29.9966	11.8707
ENSG00000171813	PWWP2B	1.60549e-05	1.00054e-06	-1.364	9.4838	3.69608
ENSG00000143457	GOLPH3L	1.61123e-05	1.0051e-06	1.10081	7.72841	16.5395
ENSG00000188277	C15orf62	1.65074e-05	1.0311e-06	-1.58146	7.09896	2.39524
ENSG00000116962	NID1	1.6543e-05	1.03501e-06	1.10164	25.1228	53.9906
ENSG00000178726	THBD	1.66623e-05	1.0435e-06	-1.15362	63.901	28.6398
ENSG00000164985	PSIP1	1.67458e-05	1.04976e-06	1.10655	8.44099	18.2136
ENSG00000150907	FOXO1	1.69112e-05	1.06116e-06	1.01284	14.1552	28.6798
ENSG00000068784	SRBD1	1.69622e-05	1.0654e-06	1.10482	6.72726	14.579
ENSG00000161642	ZNF385A	1.72327e-05	1.08451e-06	-1.54193	46.1674	15.7324
ENSG00000160796	NBEAL2	1.74876e-05	1.10162e-06	-1.2615	122.038	50.856
ENSG00000169692	AGPAT2	1.75052e-05	1.10391e-06	-1.12616	14.8476	6.78064
ENSG00000159556	ISL2	1.79046e-05	1.13233e-06	2.2861	0.399037	1.9505
ENSG00000163702	IL17RC	1.80127e-05	1.14244e-06	-1.35728	12.0663	4.63019
ENSG00000167695	FAM57A	1.80218e-05	1.14522e-06	-1.36019	10.9198	4.25589
ENSG00000184164	CRELD2	1.80218e-05	1.1451e-06	1.03857	16.685	34.3727
ENSG00000156463	SH3RF2	1.80602e-05	1.14877e-06	-1.60155	61.3766	20.1201
ENSG00000153037	SRP19	1.82162e-05	1.16428e-06	1.27148	5.77867	14.022
ENSG00000204634	TBC1D8	1.82662e-05	1.16859e-06	-1.06388	17.7482	8.49177
ENSG00000144868	TMEM108	1.86845e-05	1.20223e-06	1.9125	0.485514	1.85671
ENSG00000211937	IGHV2-5	1.87269e-05	1.20611e-06	2.90366	7.12599	53.3471
ENSG00000116667	C1orf21	1.87916e-05	1.21374e-06	-1.18192	17.391	7.58834
ENSG00000135476	ESPL1	1.92615e-05	1.24882e-06	-1.43477	8.78892	3.18278
ENSG00000125898	FAM110A	1.93567e-05	1.25617e-06	-1.43259	8.00969	2.90413
ENSG00000129521	EGLN3	1.96677e-05	1.27998e-06	-1.53848	6.80952	2.32458
ENSG00000188883	KLRG2	1.9758e-05	1.28707e-06	-7.96061	0.651569	0
ENSG00000178904	DPY19L3	1.99373e-05	1.29997e-06	1.02247	7.0076	14.2312
ENSG00000126705	AHDC1	2.02864e-05	1.32522e-06	-1.32487	44.6555	17.7505
ENSG00000162522	KIAA1522	2.03685e-05	1.33183e-06	-1.39157	75.3684	28.6102
ENSG00000211962	IGHV1-46	2.0389e-05	1.33442e-06	3.18271	3.56838	32.4475
ENSG00000007968	E2F2	2.11208e-05	1.38491e-06	-1.3055	11.8439	4.75098
ENSG00000072858	SIDT1	2.14799e-05	1.41109e-06	1.90633	1.97877	7.49822
ENSG00000078114	NEBL	2.19018e-05	1.44552e-06	-1.40153	31.8947	11.991
ENSG00000175471	MCTP1	2.21298e-05	1.46193e-06	1.03181	10.6957	21.9342
ENSG00000118922	KLF12	2.23359e-05	1.47828e-06	1.4995	5.81015	16.527
ENSG00000075275	CELSR1	2.24535e-05	1.48881e-06	-1.23293	91.5808	38.8379
ENSG00000128283	CDC42EP1	2.24535e-05	1.48882e-06	-1.23519	39.9357	16.8265
ENSG00000116741	RGS2	2.26953e-05	1.50624e-06	1.9587	4.2857	16.556
ENSG00000132793	LPIN3	2.28058e-05	1.51604e-06	-1.59385	12.9336	4.25775
ENSG00000234456	MAGI2-AS3	2.28058e-05	1.51638e-06	1.20361	3.36129	7.74406
ENSG00000135525	MAP7	2.28644e-05	1.52308e-06	-1.32247	24.4882	9.66831
ENSG00000105767	CADM4	2.29691e-05	1.53287e-06	-1.58863	9.7672	3.15663
ENSG00000073350	LLGL2	2.30713e-05	1.54111e-06	-1.28596	24.039	9.8721
ENSG00000114127	XRN1	2.3121e-05	1.54726e-06	1.07676	41.2098	87.0349
ENSG00000185306	C12orf56	2.3174e-05	1.55223e-06	-3.69348	0.871788	0.06381
ENSG00000163131	CTSS	2.33758e-05	1.57001e-06	1.35848	25.5154	65.4117
ENSG00000204577	LILRB3	2.33758e-05	1.57005e-06	1.50635	2.03148	5.69527
ENSG00000140263	SORD	2.34448e-05	1.57612e-06	-1.53144	21.6509	7.35686
ENSG00000155962	CLIC2	2.36046e-05	1.58831e-06	1.27939	3.25064	7.81114
ENSG00000151208	DLG5	2.3626e-05	1.5912e-06	-1.31169	81.6522	32.7918
ENSG00000104044	OCA2	2.41613e-05	1.63021e-06	-3.52135	1.85998	0.149176
ENSG00000135503	ACVR1B	2.44799e-05	1.65472e-06	-1.1231	21.4796	9.77157
ENSG00000188505	NCCRP1	2.47085e-05	1.67168e-06	-1.96016	50.4437	12.9018
ENSG00000128602	SMO	2.48393e-05	1.68501e-06	-1.37741	15.8779	6.04325
ENSG00000142273	CBLC	2.48393e-05	1.68663e-06	-1.72424	8.62245	2.53922
ENSG00000185477	GPRIN3	2.48393e-05	1.68627e-06	1.17622	13.0263	29.476
ENSG00000168476	REEP4	2.56467e-05	1.74617e-06	-1.02629	18.7157	9.13198
ENSG00000077420	APBB1IP	2.57787e-05	1.75674e-06	1.41104	4.36553	11.6381
ENSG00000074416	MGLL	2.59785e-05	1.77195e-06	-1.02971	47.609	23.3627
ENSG00000139668	WDFY2	2.66815e-05	1.82645e-06	-1.06106	40.5091	19.3333
ENSG00000090520	DNAJB11	2.67911e-05	1.83888e-06	1.00167	16.6156	33.3374
ENSG00000099284	H2AFY2	2.69423e-05	1.85371e-06	-1.21784	7.6448	3.27427
ENSG00000138735	PDE5A	2.69423e-05	1.85422e-06	1.0516	7.23216	15.0095
ENSG00000119938	PPP1R3C	2.72247e-05	1.87532e-06	-1.468	8.36605	3.0095
ENSG00000141985	SH3GL1	2.73594e-05	1.89286e-06	-1.08702	52.6357	24.7148
ENSG00000231105	AL031728.1	2.73594e-05	1.89466e-06	1.71248	0.527905	1.74873
ENSG00000166128	RAB8B	2.76908e-05	1.92101e-06	1.1358	8.78452	19.3301
ENSG00000164933	SLC25A32	2.77978e-05	1.93526e-06	1.13822	4.63156	10.2341
ENSG00000185088	RPS27L	2.80753e-05	1.95974e-06	1.12899	8.72106	19.1563
ENSG00000213977	TAX1BP3	2.85113e-05	1.99374e-06	-1.11355	36.5383	16.7559
ENSG00000088280	ASAP3	2.86581e-05	2.00746e-06	-1.39743	11.7289	4.51197
ENSG00000101384	JAG1	2.88348e-05	2.0216e-06	-1.22106	163.995	70.3145
ENSG00000122033	MTIF3	2.90462e-05	2.04177e-06	1.09787	4.32722	9.29688
ENSG00000125817	CENPB	2.96057e-05	2.08291e-06	-1.04615	51.8531	25.0315
ENSG00000141905	NFIC	2.98176e-05	2.09965e-06	-1.1161	88.6408	40.7814
ENSG00000169583	CLIC3	3.01882e-05	2.12945e-06	-1.69237	20.7018	6.36061
ENSG00000253882	AC099548.2	3.03075e-05	2.13972e-06	-1.27259	6.94504	2.87296
ENSG00000215156	AC138409.1	3.05345e-05	2.16137e-06	-1.31248	14.1094	5.69322
ENSG00000198162	MAN1A2	3.08106e-05	2.18281e-06	1.05547	34.0368	70.8181
ENSG00000172915	NBEA	3.09398e-05	2.19575e-06	1.52413	2.52255	7.35205
ENSG00000197019	SERTAD1	3.09398e-05	2.19571e-06	-1.33948	8.39547	3.27311
ENSG00000278540	ACACA	3.14602e-05	2.23654e-06	-1.08895	51.3476	24.1203
ENSG00000162302	RPS6KA4	3.21903e-05	2.29042e-06	-1.14587	28.5249	12.822
ENSG00000154305	MIA3	3.25184e-05	2.31776e-06	1.04726	28.677	59.3614
ENSG00000273319	AC058791.1	3.27239e-05	2.33441e-06	1.43129	6.28367	17.0641
ENSG00000169129	AFAP1L2	3.29472e-05	2.35842e-06	-1.10336	28.6526	13.2794
ENSG00000095383	TBC1D2	3.29558e-05	2.36106e-06	-1.07469	32.4885	15.2832
ENSG00000155660	PDIA4	3.30397e-05	2.37126e-06	1.21926	53.7934	125.331
ENSG00000164220	F2RL2	3.37037e-05	2.42498e-06	1.47401	1.81482	5.04008
ENSG00000112782	CLIC5	3.383e-05	2.43614e-06	1.74546	1.28086	4.37324
ENSG00000156515	HK1	3.44789e-05	2.4871e-06	-1.06829	85.8799	40.8949
ENSG00000108375	RNF43	3.47482e-05	2.50866e-06	-1.30566	12.6359	5.00951
ENSG00000163602	RYBP	3.48743e-05	2.52204e-06	1.09294	9.88171	21.1132
ENSG00000158786	PLA2G2F	3.50835e-05	2.54147e-06	-4.97096	1.09508	0.028827
ENSG00000184588	PDE4B	3.63993e-05	2.64349e-06	1.26907	6.16129	14.933
ENSG00000171791	BCL2	3.64223e-05	2.64963e-06	1.15819	8.87638	19.9208
ENSG00000185565	LSAMP	3.65697e-05	2.66484e-06	1.24489	3.81341	9.14233
ENSG00000187091	PLCD1	3.65697e-05	2.66343e-06	-1.37904	20.1595	7.68349
ENSG00000074410	CA12	3.65867e-05	2.67056e-06	-1.06501	33.4678	15.8884
ENSG00000120437	ACAT2	3.65867e-05	2.6695e-06	-1.61287	12.4959	4.06825
ENSG00000133985	TTC9	3.69638e-05	2.70035e-06	-1.1689	17.5908	7.76058
ENSG00000162892	IL24	3.70776e-05	2.71094e-06	2.01529	0.821525	3.27256
ENSG00000187223	LCE2D	3.7092e-05	2.71493e-06	-8.68316	1.07721	0
ENSG00000101294	HM13	3.72342e-05	2.73153e-06	1.0859	42.7322	90.8156
ENSG00000162998	FRZB	3.7345e-05	2.74195e-06	1.51103	3.96653	11.4226
ENSG00000092108	SCFD1	3.74117e-05	2.75111e-06	1.01021	12.7612	25.7536
ENSG00000169439	SDC2	3.74117e-05	2.75143e-06	1.31687	5.10492	12.8196
ENSG00000147144	CCDC120	3.7481e-05	2.75883e-06	-1.26844	19.1101	7.88955
ENSG00000276043	UHRF1	3.75745e-05	2.76801e-06	-1.33138	15.0707	5.89532
ENSG00000275832	ARHGAP23	3.84198e-05	2.835e-06	-1.18424	116.295	51.1105
ENSG00000163297	ANTXR2	3.84464e-05	2.83932e-06	1.09826	11.5702	24.8348
ENSG00000197122	SRC	3.84486e-05	2.84184e-06	-1.07605	32.1212	15.1003
ENSG00000214212	C19orf38	3.87305e-05	2.86506e-06	2.17873	0.346956	1.5728
ENSG00000213949	ITGA1	3.91143e-05	2.89584e-06	1.21331	7.99372	18.5923
ENSG00000205213	LGR4	3.95131e-05	2.92894e-06	-1.08422	27.334	12.8329
ENSG00000259288	BUB1B-PAK6	3.95131e-05	2.93022e-06	-4.53534	2.09137	0.0899841
ENSG00000174175	SELP	3.95992e-05	2.93903e-06	1.11331	12.6584	27.3896
ENSG00000014257	ACPP	3.99183e-05	2.97006e-06	-1.41099	8.02619	2.93773
ENSG00000099194	SCD	4.1232e-05	3.08045e-06	-1.59958	90.9326	29.9583
ENSG00000140548	ZNF710	4.20493e-05	3.14925e-06	-1.04114	23.3806	11.3729
ENSG00000104415	WISP1	4.21829e-05	3.16184e-06	1.13963	6.78416	15.0074
ENSG00000025708	TYMP	4.22891e-05	3.17239e-06	-1.50892	197.373	69.3224
ENSG00000277632	CCL3	4.23195e-05	3.17728e-06	2.06535	0.506509	2.10752
ENSG00000163344	PMVK	4.23923e-05	3.18793e-06	-1.0907	15.5512	7.27799
ENSG00000082458	DLG3	4.2551e-05	3.20248e-06	-1.08124	12.7166	5.97867
ENSG00000131477	RAMP2	4.27155e-05	3.21748e-06	1.34571	3.2686	8.35488
ENSG00000185112	FAM43A	4.35981e-05	3.28664e-06	-1.32699	23.7705	9.46756
ENSG00000138190	EXOC6	4.44128e-05	3.36167e-06	1.38981	2.47683	6.56817
ENSG00000164932	CTHRC1	4.54398e-05	3.45334e-06	1.34982	5.68365	14.5428
ENSG00000038002	AGA	4.56316e-05	3.47352e-06	1.01265	6.49584	13.1668
ENSG00000112699	GMDS	4.65612e-05	3.54714e-06	1.07579	4.20828	8.96236
ENSG00000279192	PWAR5	4.67439e-05	3.56679e-06	1.19251	3.66171	8.43051
ENSG00000166401	SERPINB8	4.6805e-05	3.57985e-06	-1.1842	13.8854	6.01919
ENSG00000162413	KLHL21	4.75552e-05	3.64036e-06	-1.16298	42.6612	18.9903
ENSG00000176749	CDK5R1	4.7884e-05	3.68022e-06	-1.31502	9.63221	3.79879
ENSG00000099204	ABLIM1	4.8632e-05	3.74666e-06	-1.63609	161.199	51.8132
ENSG00000092758	COL9A3	4.95052e-05	3.82001e-06	1.40719	1.26918	3.33991
ENSG00000178177	LCORL	4.96587e-05	3.8349e-06	1.06172	12.0141	25.1369
ENSG00000283000	AL392046.2	4.979e-05	3.84809e-06	-2.28271	1.57971	0.309811
ENSG00000162976	PQLC3	5.00658e-05	3.87248e-06	1.16897	3.403	7.65669
ENSG00000182022	CHST15	5.02552e-05	3.89637e-06	1.04822	34.5195	71.4461
ENSG00000278948	AL031587.5	5.16716e-05	4.01253e-06	-1.25901	10.155	4.15019
ENSG00000265190	ANXA8	5.17178e-05	4.02287e-06	-1.63796	99.4624	31.8446
ENSG00000204588	LINC01123	5.17775e-05	4.03346e-06	-2.44541	3.05273	0.546284
ENSG00000181315	ZNF322	5.23241e-05	4.08246e-06	1.03157	7.61598	15.6635
ENSG00000160446	ZDHHC12	5.26017e-05	4.10734e-06	-1.09823	10.7042	4.96514
ENSG00000134882	UBAC2	5.26111e-05	4.1113e-06	-1.03785	20.2226	9.73818
ENSG00000123159	GIPC1	5.27454e-05	4.12503e-06	-1.43945	73.7703	27.0974
ENSG00000014216	CAPN1	5.29591e-05	4.15149e-06	-1.23278	143.92	61.1524
ENSG00000171067	C11orf24	5.45379e-05	4.28116e-06	1.12042	7.74548	16.9679
ENSG00000215788	TNFRSF25	5.50368e-05	4.32786e-06	-1.29274	13.8638	5.71625
ENSG00000175984	DENND2C	5.5672e-05	4.38806e-06	-1.34034	29.2083	11.4346
ENSG00000134590	RTL8C	5.57897e-05	4.40076e-06	-1.01162	15.177	7.60275
ENSG00000155974	GRIP1	5.67216e-05	4.48122e-06	-1.29478	7.36607	2.93213
ENSG00000158220	ESYT3	5.6906e-05	4.49928e-06	-1.99845	6.57174	1.61775
ENSG00000119333	WDR34	5.69196e-05	4.50385e-06	-1.06676	11.4846	5.44614
ENSG00000121073	SLC35B1	5.71479e-05	4.52893e-06	1.01504	9.43864	19.1593
ENSG00000237330	RNF223	5.72402e-05	4.54033e-06	-2.02817	2.68598	0.606753
ENSG00000096093	EFHC1	5.74129e-05	4.56049e-06	1.08539	6.3001	13.4755
ENSG00000186204	CYP4F12	5.82679e-05	4.63913e-06	-2.28636	8.35508	1.65084
ENSG00000109743	BST1	5.88512e-05	4.69279e-06	1.91723	0.501307	1.86155
ENSG00000132361	CLUH	5.90444e-05	4.71182e-06	-1.1692	69.3822	30.8208
ENSG00000111321	LTBR	6.0748e-05	4.85149e-06	-1.06818	41.1478	19.5586
ENSG00000183579	ZNRF3	6.11243e-05	4.8853e-06	-1.24047	8.17083	3.39577
ENSG00000102755	FLT1	6.12481e-05	4.89895e-06	1.05234	12.7108	26.4053
ENSG00000059769	DNAJC25	6.16597e-05	4.93565e-06	1.32635	2.47313	6.26223
ENSG00000260458	KCNJ18	6.1875e-05	4.95668e-06	-4.9278	1.0883	0.0403959
ENSG00000228789	HCG22	6.26381e-05	5.02549e-06	-3.07317	1.73619	0.230243
ENSG00000075213	SEMA3A	6.28709e-05	5.04803e-06	1.62052	1.11325	3.46105
ENSG00000149308	NPAT	6.34598e-05	5.10699e-06	1.03327	11.122	22.8128
ENSG00000131037	EPS8L1	6.49368e-05	5.23781e-06	-1.96249	42.4378	10.8242
ENSG00000112208	BAG2	6.54388e-05	5.28231e-06	1.46221	1.18783	3.28801
ENSG00000204021	LIPK	6.67062e-05	5.39689e-06	-3.42376	0.726887	0.070247
ENSG00000128891	C15orf57	6.67756e-05	5.41069e-06	1.16543	5.97554	13.5233
ENSG00000155903	RASA2	6.78363e-05	5.50912e-06	1.09222	8.94737	19.1829
ENSG00000166484	MAPK7	6.81879e-05	5.54604e-06	-1.16774	11.4943	5.09687
ENSG00000171488	LRRC8C	6.89308e-05	5.61493e-06	1.03502	10.6153	21.7541
ENSG00000149809	TM7SF2	6.9176e-05	5.64193e-06	-1.48296	11.8699	4.25321
ENSG00000164520	RAET1E	7.01551e-05	5.72757e-06	-2.14886	9.83891	2.1701
ENSG00000178922	HYI	7.09277e-05	5.79499e-06	1.42882	3.51074	9.573
ENSG00000091073	DTX2	7.16615e-05	5.86374e-06	-1.03664	28.8387	13.9263
ENSG00000116497	S100PBP	7.19965e-05	5.89556e-06	1.04706	8.2978	17.2713
ENSG00000262814	MRPL12	7.22889e-05	5.92837e-06	-1.04557	14.3446	6.99842
ENSG00000203499	IQANK1	7.31834e-05	6.01071e-06	-1.67163	12.3418	3.78345
ENSG00000142892	PIGK	7.38802e-05	6.07247e-06	1.18793	5.88949	13.4432
ENSG00000135968	GCC2	7.4304e-05	6.13465e-06	1.01418	15.1235	30.6371
ENSG00000205336	ADGRG1	7.4304e-05	6.12737e-06	-1.13735	43.2416	19.5191
ENSG00000165804	ZNF219	7.44072e-05	6.14773e-06	-1.30671	29.2886	11.7319
ENSG00000007384	RHBDF1	7.47106e-05	6.17738e-06	-1.08577	13.2618	6.17145
ENSG00000262160	AC020978.6	7.50263e-05	6.21729e-06	-2.16168	8.05686	1.72358
ENSG00000127528	KLF2	7.55646e-05	6.26654e-06	1.08517	9.12269	19.3004
ENSG00000063438	AHRR	7.55948e-05	6.27832e-06	-1.92084	4.57483	1.15446
ENSG00000173621	LRFN4	7.68888e-05	6.39522e-06	-1.34475	6.22384	2.45003
ENSG00000259865	AL390728.6	7.80707e-05	6.50309e-06	2.09603	0.559283	2.42805
ENSG00000189060	H1F0	7.81156e-05	6.51163e-06	-1.1925	59.5884	26.022
ENSG00000155367	PPM1J	7.81415e-05	6.51858e-06	-2.39611	1.68172	0.294325
ENSG00000260914	AC026464.4	7.87714e-05	6.57596e-06	-1.36309	7.99649	3.07855
ENSG00000261236	BOP1	7.98159e-05	6.67294e-06	-1.05577	16.278	7.78773
ENSG00000140022	STON2	8.05177e-05	6.73656e-06	-1.04118	65.5636	31.757
ENSG00000271913	AL035530.2	8.08435e-05	6.77373e-06	1.98126	0.721306	2.83777
ENSG00000203710	CR1	8.19158e-05	6.8686e-06	1.73014	3.4549	11.432
ENSG00000156282	CLDN17	8.19294e-05	6.87477e-06	-2.38874	4.87387	0.870851
ENSG00000158321	AUTS2	8.26175e-05	6.93758e-06	-1.01492	20.134	9.90247
ENSG00000241790	ENO1P4	8.30535e-05	6.97929e-06	-4.0612	1.07007	0.0689798
ENSG00000158201	ABHD3	8.31114e-05	6.98925e-06	1.23295	3.59092	8.47318
ENSG00000104047	DTWD1	8.32923e-05	7.00957e-06	1.069	5.27969	11.1119
ENSG00000161912	ADCY10P1	8.3899e-05	7.06577e-06	1.68921	0.634183	2.0526
ENSG00000264177	AL353997.2	8.48316e-05	7.14952e-06	-4.32217	0.697318	0.028827
ENSG00000165175	MID1IP1	8.58129e-05	7.24275e-06	-1.18212	16.9537	7.35893
ENSG00000154760	SLFN13	8.63314e-05	7.3024e-06	1.13278	6.49358	14.362
ENSG00000175087	PDIK1L	8.65945e-05	7.34059e-06	1.07997	5.54617	11.814
ENSG00000118985	ELL2	8.68907e-05	7.37103e-06	1.11849	64.6012	140.303
ENSG00000061918	GUCY1B3	8.81923e-05	7.48685e-06	1.31924	2.43414	6.10537
ENSG00000075234	TTC38	8.85179e-05	7.52535e-06	1.10558	3.83882	8.33906
ENSG00000115239	ASB3	8.86961e-05	7.55138e-06	1.01677	4.21008	8.49321
ENSG00000006704	GTF2IRD1	8.87458e-05	7.56106e-06	-1.28837	21.0005	8.46143
ENSG00000120156	TEK	8.89153e-05	7.58095e-06	1.07116	6.71553	14.1054
ENSG00000117009	KMO	8.92733e-05	7.62064e-06	1.79562	0.640879	2.21416
ENSG00000135749	PCNX2	8.95927e-05	7.6552e-06	-1.12976	14.5331	6.66955
ENSG00000158813	EDA	8.98518e-05	7.68285e-06	-2.10028	2.09569	0.484373
ENSG00000168374	ARF4	9.00007e-05	7.7011e-06	1.05101	25.6665	53.2104
ENSG00000132613	MTSS1L	9.01063e-05	7.72119e-06	-1.25902	25.9184	10.7727
ENSG00000161267	BDH1	9.01063e-05	7.71746e-06	-1.56186	16.7631	5.63243
ENSG00000167642	SPINT2	9.06029e-05	7.7693e-06	-1.16448	126.553	56.3338
ENSG00000113273	ARSB	9.10446e-05	7.81834e-06	1.08116	6.13104	12.9919
ENSG00000186350	RXRA	9.18164e-05	7.89588e-06	-1.07811	70.878	33.4748
ENSG00000108179	PPIF	9.22182e-05	7.93609e-06	-1.58128	56.1634	18.7092
ENSG00000185052	SLC24A3	9.24581e-05	7.96241e-06	-1.09868	17.2915	7.92156
ENSG00000175455	CCDC14	9.26667e-05	7.99175e-06	1.08304	13.5334	28.7719
ENSG00000115008	IL1A	9.30634e-05	8.03166e-06	1.22144	7.97694	18.4564
ENSG00000167508	MVD	9.33151e-05	8.05911e-06	-1.52939	20.4611	7.08351
ENSG00000124104	SNX21	9.3447e-05	8.07623e-06	-1.17337	11.4559	5.07588
ENSG00000182107	TMEM30B	9.35599e-05	8.09747e-06	-1.06212	12.8711	6.10801
ENSG00000172296	SPTLC3	9.3998e-05	8.14115e-06	-1.53925	5.18598	1.77615
ENSG00000149115	TNKS1BP1	9.44393e-05	8.19675e-06	-1.20805	170.471	73.7334
ENSG00000259295	CSPG4P12	9.44393e-05	8.19443e-06	-1.24674	13.1374	5.55854
ENSG00000272078	AL139423.1	9.44393e-05	8.19188e-06	-1.64551	5.16842	1.65618
ENSG00000276600	RAB7B	9.47566e-05	8.2301e-06	-1.15893	30.1054	13.3278
ENSG00000141447	OSBPL1A	9.48983e-05	8.24823e-06	-1.08355	9.05673	4.29691
ENSG00000128595	CALU	9.84902e-05	8.59223e-06	1.06791	39.1737	82.1488
ENSG00000178184	PARD6G	9.84902e-05	8.58621e-06	-1.35707	16.6422	6.42434
ENSG00000188803	SHISA6	9.84902e-05	8.59667e-06	-4.24089	0.66547	0.0367602
ENSG00000104738	MCM4	9.92025e-05	8.67101e-06	-1.06983	28.3052	13.3444
ENSG00000123146	ADGRE5	0.000103337	9.0768e-06	1.01945	13.5368	27.443
ENSG00000141994	DUS3L	0.000103525	9.09959e-06	-1.16652	10.0061	4.45225
ENSG00000183908	LRRC55	0.00010447	9.18915e-06	1.89339	0.490639	1.82926
ENSG00000176619	LMNB2	0.000104548	9.20236e-06	-1.07102	50.9981	24.149
ENSG00000222041	CYTOR	0.000104589	9.21237e-06	1.35611	2.58458	6.64274
ENSG00000196805	SPRR2B	0.000107166	9.46565e-06	-3.01713	43.5335	5.35211
ENSG00000161714	PLCD3	0.000111424	9.91699e-06	-1.22331	18.2299	7.67933
ENSG00000189337	KAZN	0.000112877	1.00602e-05	-1.082	25.4003	11.9301
ENSG00000127995	CASD1	0.000113024	1.00871e-05	1.11359	3.59985	7.7654
ENSG00000215458	AATBC	0.000113719	1.01631e-05	-1.62785	4.73796	1.50348
ENSG00000105926	MPP6	0.000113826	1.01796e-05	1.02342	4.82387	9.80331
ENSG00000164741	DLC1	0.000114515	1.02553e-05	1.00026	9.75294	19.5511
ENSG00000167842	MIS12	0.000115245	1.03278e-05	1.22274	4.12025	9.66973
ENSG00000258441	LINC00641	0.000116236	1.04237e-05	1.01286	6.20533	12.6078
ENSG00000167513	CDT1	0.000116696	1.04721e-05	-1.40138	5.9428	2.1744
ENSG00000139278	GLIPR1	0.000117236	1.05349e-05	1.19641	10.0351	22.9662
ENSG00000169299	PGM2	0.000117236	1.05314e-05	-1.15095	33.8235	15.0938
ENSG00000198911	SREBF2	0.000117564	1.05788e-05	-1.07046	110.078	52.3587
ENSG00000166886	NAB2	0.000117613	1.05993e-05	-1.21074	16.8784	7.22745
ENSG00000165795	NDRG2	0.000119906	1.08263e-05	-1.20481	28.5811	12.3213
ENSG00000184330	S100A7A	0.000120683	1.09039e-05	-3.35615	29.7036	2.875
ENSG00000182795	C1orf116	0.000121142	1.09528e-05	-1.51187	45.9855	16.0484
ENSG00000105866	SP4	0.000121462	1.09892e-05	1.26411	2.98712	7.26281
ENSG00000103942	HOMER2	0.000122003	1.10456e-05	-1.15607	18.6583	8.28952
ENSG00000246705	H2AFJ	0.000126147	1.1444e-05	-1.0076	15.1073	7.43597
ENSG00000161395	PGAP3	0.000126808	1.15195e-05	-1.06048	11.3146	5.46001
ENSG00000160214	RRP1	0.000128965	1.17313e-05	-1.08521	16.5565	7.82655
ENSG00000183762	KREMEN1	0.000130352	1.18894e-05	-1.09329	50.5264	23.5368
ENSG00000099800	TIMM13	0.000133941	1.22398e-05	-1.01555	18.7068	9.1753
ENSG00000272821	U62317.3	0.000133941	1.22414e-05	-1.86114	6.21355	1.71648
ENSG00000124406	ATP8A1	0.000134015	1.22565e-05	1.44186	5.75889	15.7466
ENSG00000185069	KRT76	0.000134257	1.22868e-05	-5.18808	1477.46	40.5151
ENSG00000186193	SAPCD2	0.000134535	1.23205e-05	-1.35473	7.61646	2.90386
ENSG00000163735	CXCL5	0.0001365	1.25339e-05	3.45232	0.867669	9.5161
ENSG00000086570	FAT2	0.000137808	1.26878e-05	-1.6574	372.252	117.952
ENSG00000261226	AC092384.3	0.000138122	1.27337e-05	1.71156	0.957303	3.21147
ENSG00000134243	SORT1	0.000138456	1.2773e-05	-1.00746	47.5644	23.5925
ENSG00000168350	DEGS2	0.000139035	1.28349e-05	-1.73654	4.16159	1.24621
ENSG00000165661	QSOX2	0.000139044	1.28614e-05	1.02232	6.09368	12.4743
ENSG00000283227	SPRR5	0.000140469	1.30362e-05	-3.76846	1.32278	0.0810682
ENSG00000122420	PTGFR	0.00014384	1.34196e-05	1.40714	5.95588	15.864
ENSG00000137509	PRCP	0.00014384	1.34152e-05	1.01269	29.7741	60.1118
ENSG00000185100	ADSSL1	0.00014384	1.34156e-05	-2.05471	2.87372	0.653033
ENSG00000224689	ZNF812P	0.000144695	1.35083e-05	-2.20014	1.67172	0.37251
ENSG00000174010	KLHL15	0.000145151	1.35865e-05	1.16767	3.93102	8.90606
ENSG00000145113	MUC4	0.000145315	1.36197e-05	-2.44438	26.0853	4.75409
ENSG00000229152	ANKRD10-IT1	0.000145315	1.36187e-05	1.99405	0.56042	2.27559
ENSG00000115935	WIPF1	0.000146684	1.3757e-05	1.12786	21.77	47.6382
ENSG00000183682	BMP8A	0.000146711	1.37685e-05	2.04121	0.4045	1.70262
ENSG00000143367	TUFT1	0.000149449	1.40621e-05	-1.62572	18.1032	5.78965
ENSG00000174950	CD164L2	0.000149936	1.41171e-05	-2.14489	1.5704	0.339381
ENSG00000177380	PPFIA3	0.000150788	1.42251e-05	-1.36069	12.9835	5.06351
ENSG00000121898	CPXM2	0.000151421	1.42999e-05	1.12247	12.063	26.3581
ENSG00000187642	PERM1	0.000151794	1.4348e-05	-1.92599	3.78477	0.95519
ENSG00000107130	NCS1	0.000153395	1.45181e-05	-1.31115	16.6032	6.59743
ENSG00000140474	ULK3	0.000156399	1.48216e-05	-1.15323	20.246	9.09664
ENSG00000150636	CCDC102B	0.000160361	1.52167e-05	1.61469	1.82355	5.61219
ENSG00000114315	HES1	0.000161127	1.52993e-05	-1.03884	18.1521	8.73148
ENSG00000138792	ENPEP	0.000161195	1.53156e-05	1.04016	5.95023	12.3051
ENSG00000204516	MICB	0.000163836	1.55766e-05	1.56171	1.24193	3.69751
ENSG00000221926	TRIM16	0.000166232	1.58248e-05	-1.36964	44.4553	17.1379
ENSG00000171462	DLK2	0.000171155	1.63354e-05	-2.02295	2.33963	0.55312
ENSG00000197785	ATAD3A	0.000171201	1.63504e-05	-1.09489	13.7999	6.44088
ENSG00000139263	LRIG3	0.000172026	1.64397e-05	-1.11229	26.1968	12.0032
ENSG00000274600	RIMBP3B	0.000174629	1.67099e-05	2.01848	0.391406	1.57884
ENSG00000113361	CDH6	0.000176118	1.68632e-05	1.22314	2.43452	5.74297
ENSG00000132849	PATJ	0.000177495	1.70168e-05	-1.01872	58.0473	28.5239
ENSG00000129219	PLD2	0.000178173	1.70927e-05	-1.10865	34.9829	16.1522
ENSG00000007080	CCDC124	0.00017951	1.7232e-05	-1.02511	16.0244	7.81724
ENSG00000119514	GALNT12	0.000182398	1.75316e-05	-1.97605	2.16704	0.543685
ENSG00000182010	RTKN2	0.00018262	1.75642e-05	-1.68256	6.39828	1.95286
ENSG00000159921	GNE	0.000183676	1.77221e-05	1.056	7.65382	15.9571
ENSG00000170779	CDCA4	0.000183676	1.77068e-05	-1.17054	9.91904	4.3245
ENSG00000156234	CXCL13	0.000184782	1.78741e-05	1.55405	19.5389	57.3986
ENSG00000205476	CCDC85C	0.000185377	1.79658e-05	-1.05306	39.2673	18.9219
ENSG00000163082	SGPP2	0.000186653	1.81123e-05	-1.25788	17.7827	7.39347
ENSG00000175899	A2M	0.00018886	1.83381e-05	1.14526	85.0339	188.112
ENSG00000162946	DISC1	0.00019044	1.85032e-05	1.03994	6.16661	12.7689
ENSG00000215875	ST13P20	0.000190836	1.85619e-05	-3.42528	0.722437	0.0648341
ENSG00000176974	SHMT1	0.000191026	1.85953e-05	-1.26559	16.5788	6.82497
ENSG00000168447	SCNN1B	0.000192139	1.87271e-05	-1.59765	5.83478	1.90135
ENSG00000224057	EGFR-AS1	0.000192409	1.87653e-05	-1.66367	2.64879	0.810418
ENSG00000078018	MAP2	0.000193173	1.88635e-05	-1.24406	12.0971	5.05969
ENSG00000075702	WDR62	0.000196528	1.92875e-05	-1.66033	4.76583	1.46678
ENSG00000149418	ST14	0.000197343	1.93918e-05	-1.24372	121.234	51.0657
ENSG00000065989	PDE4A	0.000197404	1.94345e-05	1.05215	4.79853	10.0247
ENSG00000125730	C3	0.000197404	1.94266e-05	1.4439	31.2519	85.0656
ENSG00000216809	AL589993.1	0.000197404	1.94462e-05	1.85771	0.432583	1.6243
ENSG00000241244	IGKV1D-16	0.000197404	1.94346e-05	4.65949	0.340745	8.67581
ENSG00000112033	PPARD	0.000198989	1.96389e-05	-1.0024	31.9107	15.858
ENSG00000163995	ABLIM2	0.000200815	1.98561e-05	-1.49032	10.905	3.81946
ENSG00000106809	OGN	0.000201902	1.99884e-05	1.97828	2.96779	11.7632
ENSG00000261553	AL137782.1	0.000214673	2.13976e-05	-1.45975	7.1044	2.47839
ENSG00000130508	PXDN	0.000216503	2.15932e-05	1.03047	27.6801	56.5328
ENSG00000145545	SRD5A1	0.000217008	2.16968e-05	-1.10191	21.6502	9.94215
ENSG00000110921	MVK	0.000219045	2.19408e-05	-1.46984	12.0795	4.31552
ENSG00000111452	ADGRD1	0.000221199	2.21701e-05	1.49876	1.52523	4.40359
ENSG00000128965	CHAC1	0.00022251	2.23288e-05	1.65307	4.12873	13.0806
ENSG00000186185	KIF18B	0.000224102	2.25023e-05	-1.34578	5.55588	2.1247
ENSG00000183655	KLHL25	0.000227743	2.29518e-05	-1.22555	6.89129	2.89294
ENSG00000180185	FAHD1	0.00022825	2.30168e-05	-1.10766	7.8132	3.631
ENSG00000251045	LINC01959	0.000232085	2.34462e-05	-3.62832	0.840197	0.0692229
ENSG00000109062	SLC9A3R1	0.000234418	2.36963e-05	-1.22001	117.415	50.3103
ENSG00000099834	CDHR5	0.00023472	2.37412e-05	-3.06472	1.14985	0.158972
ENSG00000136240	KDELR2	0.000236794	2.39656e-05	1.01243	31.3231	63.2113
ENSG00000131591	C1orf159	0.00023787	2.41036e-05	-1.16345	7.16213	3.25214
ENSG00000176920	FUT2	0.000237929	2.41242e-05	-1.54444	12.6223	4.22862
ENSG00000140479	PCSK6	0.000240399	2.44336e-05	-1.35795	5.94181	2.33337
ENSG00000152219	ARL14EP	0.000240399	2.44205e-05	1.06539	5.13728	10.794
ENSG00000060982	BCAT1	0.000245942	2.51328e-05	1.40585	6.93332	18.2978
ENSG00000183474	GTF2H2C	0.000253842	2.60957e-05	1.03128	3.97049	8.10705
ENSG00000072201	LNX1	0.000255876	2.63206e-05	-1.44245	7.58202	2.72394
ENSG00000143375	CGN	0.000256087	2.6358e-05	-1.37514	9.74224	3.70835
ENSG00000128000	ZNF780B	0.000260819	2.6909e-05	1.03225	8.49172	17.4525
ENSG00000104549	SQLE	0.000266877	2.76322e-05	-1.28089	31.7586	13.0061
ENSG00000185298	CCDC137	0.000266877	2.76177e-05	-1.02458	13.7649	6.67757
ENSG00000162366	PDZK1IP1	0.000267386	2.77013e-05	-1.30845	45.7007	18.3157
ENSG00000164379	FOXQ1	0.00027053	2.81266e-05	-1.71713	15.0221	4.48131
ENSG00000261618	AC083837.1	0.000272887	2.84219e-05	-1.6374	2.73832	0.872093
ENSG00000176753	C15orf56	0.000273158	2.84836e-05	-2.95965	0.766883	0.0835885
ENSG00000134504	KCTD1	0.000274258	2.86488e-05	-1.12577	13.0662	5.85413
ENSG00000140285	FGF7	0.000279908	2.93077e-05	1.35114	3.54444	9.13165
ENSG00000132004	FBXW9	0.000281194	2.94596e-05	-1.5927	3.22275	1.10104
ENSG00000128849	CGNL1	0.000281519	2.95108e-05	-1.12176	26.0606	11.9604
ENSG00000090661	CERS4	0.000283141	2.96983e-05	-1.19494	19.5439	8.43821
ENSG00000128656	CHN1	0.000285556	2.99866e-05	1.1847	4.71254	10.7604
ENSG00000135976	ANKRD36	0.000285871	3.00548e-05	1.15865	18.4148	41.2123
ENSG00000171617	ENC1	0.000285871	3.00415e-05	1.02307	6.04037	12.3375
ENSG00000166148	AVPR1A	0.000286265	3.01138e-05	1.55254	0.89114	2.62492
ENSG00000115607	IL18RAP	0.00028751	3.02624e-05	2.10051	0.574047	2.42772
ENSG00000213409	C1QBPP2	0.000288226	3.03554e-05	1.67138	0.461656	1.48337
ENSG00000164823	OSGIN2	0.000290341	3.06494e-05	1.02526	3.43708	6.96167
ENSG00000158055	GRHL3	0.000292596	3.09412e-05	-2.07163	34.5659	8.16223
ENSG00000184349	EFNA5	0.000296706	3.14123e-05	-1.07711	7.70361	3.58003
ENSG00000125910	S1PR4	0.000299743	3.17522e-05	1.45333	1.96088	5.36484
ENSG00000067057	PFKP	0.00030004	3.18021e-05	-1.03892	33.0742	15.9744
ENSG00000174564	IL20RB	0.000300872	3.19087e-05	-1.12142	52.148	23.8272
ENSG00000134215	VAV3	0.000301819	3.20277e-05	-1.16095	18.9106	8.3127
ENSG00000117595	IRF6	0.000305518	3.24764e-05	-1.10148	96.1046	44.662
ENSG00000011638	TMEM159	0.000306611	3.26678e-05	-1.16565	13.2918	5.77695
ENSG00000152049	KCNE4	0.000309296	3.30028e-05	1.52552	0.900177	2.65698
ENSG00000162552	WNT4	0.000309296	3.30108e-05	-1.01351	8.94773	4.398
ENSG00000150051	MKX	0.000311524	3.32964e-05	1.65628	1.11115	3.57619
ENSG00000118407	FILIP1	0.000312477	3.34462e-05	1.23455	1.58696	3.79858
ENSG00000150054	MPP7	0.000312477	3.34323e-05	-1.32566	37.4226	14.8281
ENSG00000078098	FAP	0.000313487	3.35734e-05	1.32907	4.38604	11.074
ENSG00000225138	SLC9A3-AS1	0.000316	3.3862e-05	-2.07901	18.7559	4.37896
ENSG00000139329	LUM	0.000318902	3.42121e-05	1.53122	64.5978	186.704
ENSG00000176014	TUBB6	0.000324146	3.48343e-05	-1.13812	62.5997	28.324
ENSG00000170786	SDR16C5	0.000325047	3.4951e-05	-1.13794	18.7764	8.40765
ENSG00000007171	NOS2	0.000326652	3.51637e-05	-3.90505	1.51081	0.10057
ENSG00000121807	CCR2	0.000328093	3.53591e-05	1.40402	3.01865	8.01353
ENSG00000214814	FER1L6	0.000334464	3.61072e-05	-1.71174	5.22471	1.59324
ENSG00000085871	MGST2	0.000340651	3.68797e-05	-1.20755	8.12165	3.5101
ENSG00000197562	RAB40C	0.000341406	3.70033e-05	-1.0574	11.6846	5.63497
ENSG00000250902	SMAD1-AS1	0.000343289	3.72495e-05	-8.6261	1.03619	0
ENSG00000145736	GTF2H2	0.000346094	3.75963e-05	1.62671	2.92361	8.98048
ENSG00000119899	SLC17A5	0.000349186	3.7975e-05	1.05518	4.15592	8.66928
ENSG00000154262	ABCA6	0.000354112	3.86193e-05	1.07705	4.66117	9.83651
ENSG00000185008	ROBO2	0.00035618	3.89104e-05	-1.23291	6.97459	2.96635
ENSG00000103056	SMPD3	0.000358582	3.92316e-05	-1.27915	8.79449	3.66103
ENSG00000204116	CHIC1	0.000359119	3.93196e-05	1.20414	2.54533	5.85607
ENSG00000118705	RPN2	0.000362022	3.97333e-05	1.0565	64.9187	135.107
ENSG00000254911	SCARNA9	0.000362022	3.97485e-05	1.41999	1.60936	4.29355
ENSG00000214193	SH3D21	0.00036352	3.99798e-05	-1.43942	7.69475	2.76096
ENSG00000066230	SLC9A3	0.000365536	4.0224e-05	-1.13278	33.9995	15.3712
ENSG00000123338	NCKAP1L	0.000366264	4.03446e-05	1.13631	16.9192	37.2758
ENSG00000127990	SGCE	0.000367447	4.0547e-05	1.48463	0.981182	2.79924
ENSG00000110092	CCND1	0.000369428	4.07882e-05	-1.00193	64.2456	32.0152
ENSG00000145700	ANKRD31	0.00037523	4.14518e-05	-2.38568	1.19832	0.22567
ENSG00000182919	C11orf54	0.000382352	4.23089e-05	1.11497	4.05596	8.8084
ENSG00000205609	EIF3CL	0.000382932	4.24125e-05	-1.29982	47.2908	19.1861
ENSG00000127311	HELB	0.000386976	4.29393e-05	1.09613	8.89083	19.0644
ENSG00000276216	AC245014.3	0.000387997	4.30764e-05	1.32902	1.9962	4.99597
ENSG00000141337	ARSG	0.000389175	4.32549e-05	1.19697	4.81024	11.1389
ENSG00000144730	IL17RD	0.000389797	4.33479e-05	-1.15134	5.14225	2.28198
ENSG00000157214	STEAP2	0.00039035	4.34574e-05	1.08221	6.61933	13.9755
ENSG00000197405	C5AR1	0.000391725	4.36345e-05	1.57148	1.85512	5.44434
ENSG00000113448	PDE4D	0.000401816	4.48817e-05	1.02147	6.43564	13.1638
ENSG00000211973	IGHV1-69	0.000403983	4.51485e-05	5.4566	0.147817	6.61568
ENSG00000081985	IL12RB2	0.000404413	4.52214e-05	-1.79367	2.52137	0.739808
ENSG00000168970	JMJD7-PLA2G4B	0.000416471	4.6723e-05	-1.08171	27.4414	12.9987
ENSG00000141013	GAS8	0.000418339	4.69583e-05	-1.21969	6.95824	3.01572
ENSG00000187800	PEAR1	0.000420487	4.7251e-05	1.05031	4.09167	8.57094
ENSG00000085552	IGSF9	0.000421394	4.73788e-05	-2.27426	15.1231	3.06013
ENSG00000167767	KRT80	0.000422573	4.75372e-05	-2.22414	94.0459	20.0759
ENSG00000137269	LRRC1	0.000424583	4.78414e-05	-1.05849	12.3104	5.78659
ENSG00000167772	ANGPTL4	0.000425409	4.79867e-05	-1.51172	7.52673	2.56696
ENSG00000272168	CASC15	0.000427517	4.82507e-05	1.21868	2.00336	4.7173
ENSG00000149380	P4HA3	0.000430634	4.86553e-05	1.85671	0.637214	2.32379
ENSG00000141441	GAREM1	0.000431272	4.87538e-05	-1.24735	7.01438	2.94119
ENSG00000164035	EMCN	0.000433414	4.9038e-05	1.27872	3.74881	9.14607
ENSG00000164086	DUSP7	0.000436169	4.93878e-05	-1.15198	53.9065	24.1818
ENSG00000251369	ZNF550	0.000439255	4.9791e-05	1.03297	3.50347	7.26152
ENSG00000144369	FAM171B	0.000446872	5.07367e-05	1.16086	2.22195	4.98108
ENSG00000183347	GBP6	0.000447971	5.0889e-05	-1.89707	127.125	34.0713
ENSG00000166145	SPINT1	0.000448811	5.10119e-05	-1.03579	93.1992	45.3342
ENSG00000112541	PDE10A	0.000450127	5.11891e-05	1.17794	2.19132	5.00849
ENSG00000136305	CIDEB	0.000463123	5.29511e-05	-1.12915	10.4562	4.71572
ENSG00000147654	EBAG9	0.000466507	5.33666e-05	1.09776	4.04742	8.68596
ENSG00000147027	TMEM47	0.000474062	5.43762e-05	1.18195	2.61211	6.00224
ENSG00000060138	YBX3	0.000474151	5.44155e-05	-1.12319	111.447	51.0394
ENSG00000266074	BAHCC1	0.000476889	5.47882e-05	-1.02672	24.4143	11.9842
ENSG00000256188	TAS2R30	0.000477055	5.48366e-05	1.59913	1.07267	3.27798
ENSG00000167074	TEF	0.000477318	5.49254e-05	-1.52752	19.0384	6.60666
ENSG00000212907	MT-ND4L	0.000478624	5.5105e-05	1.38973	60.0832	157.423
ENSG00000103811	CTSH	0.000492662	5.69933e-05	1.02976	23.6103	48.215
ENSG00000117090	SLAMF1	0.000497233	5.76135e-05	1.30424	1.89594	4.75348
ENSG00000145283	SLC10A6	0.000499103	5.78608e-05	-1.82953	3.81393	1.04241
ENSG00000094963	FMO2	0.000501227	5.81378e-05	-1.62444	79.3479	25.6418
ENSG00000188807	TMEM201	0.000504281	5.85538e-05	-1.10949	7.78895	3.54105
ENSG00000064393	HIPK2	0.000516938	6.0182e-05	1.01375	59.7637	120.785
ENSG00000198832	SELENOM	0.000525597	6.12224e-05	1.08898	8.49118	18.1705
ENSG00000111711	GOLT1B	0.000533413	6.21982e-05	1.11716	6.85198	14.8763
ENSG00000134909	ARHGAP32	0.000535864	6.25169e-05	-1.18831	79.6551	34.8294
ENSG00000198729	PPP1R14C	0.000537905	6.27881e-05	-1.43485	12.0591	4.35615
ENSG00000165548	TMEM63C	0.000545392	6.38626e-05	-1.53571	6.30151	2.13288
ENSG00000232633	AC079465.1	0.000545619	6.39228e-05	-2.41729	1.09543	0.200604
ENSG00000105559	PLEKHA4	0.000547093	6.42258e-05	-1.07783	8.30476	3.86907
ENSG00000132718	SYT11	0.000547093	6.42632e-05	1.00168	4.06736	8.14578
ENSG00000140279	DUOX2	0.000547093	6.4251e-05	-1.62089	77.1056	24.9612
ENSG00000276850	AC245041.3	0.000558639	6.5825e-05	-1.51997	6.95194	2.33571
ENSG00000174013	FBXO45	0.00056046	6.6074e-05	-1.00253	13.9875	6.93906
ENSG00000172339	ALG14	0.000580989	6.89575e-05	1.1731	2.61522	5.98677
ENSG00000164093	PITX2	0.000582658	6.91913e-05	-1.17385	83.5664	36.9286
ENSG00000139211	AMIGO2	0.000583754	6.93573e-05	1.145	1.85725	4.19804
ENSG00000259429	UBE2Q2P2	0.0005866	6.97314e-05	-1.63138	2.44898	0.788011
ENSG00000196911	KPNA5	0.000595109	7.08159e-05	1.06537	3.63389	7.65182
ENSG00000157680	DGKI	0.00060566	7.21457e-05	1.7361	1.35152	4.54554
ENSG00000122966	CIT	0.000615818	7.35069e-05	-1.01716	11.383	5.52788
ENSG00000070601	FRMPD1	0.000638778	7.66001e-05	-3.33002	0.965469	0.0756553
ENSG00000152766	ANKRD22	0.000640007	7.68259e-05	-2.05512	5.23468	1.17524
ENSG00000231609	AC009501.1	0.000640522	7.69271e-05	-2.18223	1.04211	0.220176
ENSG00000261270	AC012181.3	0.000644184	7.75223e-05	2.27074	0.348541	1.72732
ENSG00000149090	PAMR1	0.000650442	7.83978e-05	1.60518	0.550061	1.67047
ENSG00000158156	XKR8	0.00065608	7.91578e-05	1.0002	2.61804	5.26927
ENSG00000137673	MMP7	0.000657889	7.95374e-05	2.52906	1.42622	8.22032
ENSG00000183098	GPC6	0.000660798	7.99297e-05	2.05869	1.59353	6.67518
ENSG00000145075	CCDC39	0.000662174	8.01774e-05	1.73669	0.443545	1.48966
ENSG00000163069	SGCB	0.000668559	8.11555e-05	1.08462	7.08312	15.0633
ENSG00000175197	DDIT3	0.000678804	8.24407e-05	1.14582	2.57945	5.80706
ENSG00000126803	HSPA2	0.000691149	8.4152e-05	-1.22598	15.9234	6.71796
ENSG00000187116	LILRA5	0.00069391	8.46584e-05	2.47087	0.546535	2.97944
ENSG00000008323	PLEKHG6	0.000700002	8.54876e-05	-1.54139	13.1747	4.45954
ENSG00000127863	TNFRSF19	0.00071009	8.68067e-05	-1.47458	10.5419	3.77733
ENSG00000139988	RDH12	0.000712392	8.71318e-05	-2.06488	8.50342	1.99183
ENSG00000255737	AGAP2-AS1	0.000712449	8.71825e-05	-1.20047	4.33054	1.86204
ENSG00000159423	ALDH4A1	0.000718803	8.80606e-05	-1.28576	14.7641	6.01256
ENSG00000148180	GSN	0.000732309	9.00619e-05	-1.07114	142.089	67.6349
ENSG00000112149	CD83	0.000742554	9.1504e-05	-1.36534	4.35958	1.75117
ENSG00000182195	LDOC1	0.000744089	9.17389e-05	-1.20426	5.14897	2.19094
ENSG00000133110	POSTN	0.000751253	9.27143e-05	1.52879	49.9336	144.131
ENSG00000163687	DNASE1L3	0.000756102	9.34054e-05	-1.78833	48.5562	14.025
ENSG00000166856	GPR182	0.000760052	9.39867e-05	1.70365	0.552603	1.86195
ENSG00000100092	SH3BP1	0.000764402	9.46184e-05	-1.08418	24.3092	11.3811
ENSG00000111907	TPD52L1	0.000764402	9.45971e-05	-1.04742	21.2145	10.1479
ENSG00000205978	NYNRIN	0.000775926	9.61876e-05	-1.19009	27.2179	11.8776
ENSG00000162944	RFTN2	0.000786864	9.78331e-05	1.14738	2.04339	4.54245
ENSG00000168216	LMBRD1	0.000792208	9.85462e-05	1.0227	10.5959	21.5727
ENSG00000186300	ZNF555	0.000797089	9.94955e-05	1.24611	2.95185	7.09326
ENSG00000241399	CD302	0.000800377	0.000100102	1.05125	4.70902	9.80312
ENSG00000155926	SLA	0.000801328	0.000100271	1.03135	7.54105	15.3935
ENSG00000100196	KDELR3	0.000803112	0.000100543	1.19067	2.62479	6.06251
ENSG00000116194	ANGPTL1	0.000816111	0.000102371	1.3882	1.70797	4.55267
ENSG00000198856	OSTC	0.000823158	0.000103456	1.08948	10.2897	21.922
ENSG00000164125	FAM198B	0.000840886	0.000106019	1.03015	20.7497	42.378
ENSG00000167306	MYO5B	0.000842962	0.000106359	-1.08274	42.3452	19.8994
ENSG00000160326	SLC2A6	0.000852315	0.000107644	1.13501	2.72206	6.03503
ENSG00000107562	CXCL12	0.000856426	0.000108373	1.55865	43.7061	128.824
ENSG00000164251	F2RL1	0.000861457	0.000109161	-2.03273	8.50713	1.99916
ENSG00000254087	LYN	0.000863943	0.000109555	1.00582	14.5054	29.0507
ENSG00000100304	TTLL12	0.000869296	0.000110322	-1.11465	49.8706	22.9177
ENSG00000184967	NOC4L	0.000875942	0.000111326	-1.02656	5.55624	2.74166
ENSG00000146648	EGFR	0.000890984	0.000113374	-1.21921	118.674	50.8707
ENSG00000263823	AC009831.1	0.000891827	0.000113564	-2.28821	1.26345	0.26858
ENSG00000074181	NOTCH3	0.000919188	0.000117217	-1.12003	248.373	114.279
ENSG00000107611	CUBN	0.000931401	0.000119003	1.03408	3.37679	6.9179
ENSG00000166535	A2ML1	0.000931632	0.00011909	-2.28142	223.433	45.9313
ENSG00000265992	ESRG	0.000932405	0.000119246	-2.98232	1.60591	0.210741
ENSG00000110876	SELPLG	0.000934342	0.000119551	1.06387	7.43392	15.5175
ENSG00000120279	MYCT1	0.000937129	0.000119965	1.34665	2.06961	5.30232
ENSG00000196418	ZNF124	0.000937489	0.000120068	1.05881	3.36229	7.01956
ENSG00000259726	CSPG4P11	0.000972756	0.000124914	-1.46533	4.8516	1.83662
ENSG00000025039	RRAGD	0.00099446	0.000128036	-1.0205	8.48801	4.11466
ENSG00000153721	CNKSR3	0.00099446	0.000128023	-1.07515	22.659	10.7668
ENSG00000120915	EPHX2	0.00101705	0.000131381	-1.05907	7.70721	3.66735
ENSG00000167995	BEST1	0.00102477	0.000132567	1.21423	3.00185	6.88574
ENSG00000273888	FRMD6-AS1	0.00103859	0.000134546	-1.53427	2.52239	0.907166
ENSG00000243708	PLA2G4B	0.00104494	0.00013556	-1.68325	21.4576	6.65388
ENSG00000181588	MEX3D	0.00105935	0.00013782	-1.00068	11.4739	5.66125
ENSG00000164736	SOX17	0.00106333	0.000138533	1.1433	2.26534	5.00826
ENSG00000125775	SDCBP2	0.00106475	0.000138785	-1.34579	25.1692	9.80539
ENSG00000198648	STK39	0.00107252	0.000139929	-1.17981	7.34341	3.26157
ENSG00000235531	MSC-AS1	0.00107424	0.000140218	1.70742	1.16483	3.88222
ENSG00000179846	NKPD1	0.00107731	0.000140779	-2.2354	2.32175	0.492478
ENSG00000185201	IFITM2	0.00107731	0.000140727	1.09313	18.5056	39.4358
ENSG00000170624	SGCD	0.00107922	0.000141154	1.30475	1.99363	5.02351
ENSG00000050555	LAMC3	0.00108119	0.00014159	1.39445	2.14405	5.65167
ENSG00000118473	SGIP1	0.00108119	0.000141556	1.0732	3.09856	6.58039
ENSG00000133874	RNF122	0.00108416	0.000142045	1.03949	2.3927	4.94286
ENSG00000129250	KIF1C	0.00108548	0.000142285	-1.09923	114.47	53.3577
ENSG00000101445	PPP1R16B	0.00108761	0.000142631	1.02334	11.1988	22.8835
ENSG00000233695	GAS6-AS1	0.00111077	0.000146145	1.09353	6.19279	13.3151
ENSG00000249592	AC139887.2	0.00111355	0.000146579	1.28403	1.09359	2.72633
ENSG00000113645	WWC1	0.00112422	0.00014826	-1.27671	11.6225	4.75883
ENSG00000196155	PLEKHG4	0.00112698	0.00014876	-1.08569	8.4014	3.92926
ENSG00000173212	MAB21L3	0.00114216	0.000151045	-1.73577	1.66724	0.52616
ENSG00000174004	NRROS	0.00114719	0.000151852	1.23427	2.52136	5.97827
ENSG00000214999	AC129492.1	0.00115356	0.000152907	-2.71913	2.03241	0.277445
ENSG00000187398	LUZP2	0.00115426	0.000153284	-1.64928	2.09382	0.632963
ENSG00000139835	GRTP1	0.00117142	0.000155921	-1.22328	4.36955	1.85805
ENSG00000116863	ADPRHL2	0.00118361	0.000157934	-1.02309	9.43638	4.63984
ENSG00000163762	TM4SF18	0.00119621	0.000159735	1.29707	2.5449	6.22303
ENSG00000104611	SH2D4A	0.00119957	0.000160256	-1.3267	7.88969	3.04311
ENSG00000163874	ZC3H12A	0.0012008	0.000160495	-1.21776	50.0791	21.461
ENSG00000163517	HDAC11	0.00120158	0.000160672	-1.13198	6.5408	2.91335
ENSG00000086544	ITPKC	0.00121858	0.000163095	-1.24628	41.0063	17.2058
ENSG00000221886	ZBED8	0.00121906	0.000163234	1.26503	1.13881	2.7425
ENSG00000062524	LTK	0.00122443	0.000164028	1.69482	0.820844	2.73879
ENSG00000254838	GVINP1	0.00123272	0.00016529	1.20662	9.46613	21.9499
ENSG00000182612	TSPAN10	0.00123676	0.000165984	-1.80437	2.20873	0.601063
ENSG00000113319	RASGRF2	0.00124105	0.000166636	1.0495	3.90768	8.17039
ENSG00000127083	OMD	0.00124616	0.000167541	1.25924	5.43155	13.0748
ENSG00000135473	PAN2	0.00124616	0.000167551	1.00538	11.421	23.0585
ENSG00000253417	LINC02159	0.00127056	0.0001713	-2.05347	1.19309	0.254773
ENSG00000277287	AL109976.1	0.00127056	0.000171265	-1.63481	1.68861	0.513558
ENSG00000108244	KRT23	0.0012807	0.00017298	-1.96357	10.1001	2.51038
ENSG00000162614	NEXN	0.00128286	0.000173452	1.418	0.812921	2.20395
ENSG00000253701	AL928768.1	0.00129084	0.000174746	2.39158	0.352091	1.86039
ENSG00000041353	RAB27B	0.00129322	0.000175148	-1.04774	32.4845	15.5914
ENSG00000140379	BCL2A1	0.00129647	0.000175906	1.66028	0.937875	2.94008
ENSG00000119125	GDA	0.00131424	0.00017864	-2.22308	3.79432	0.767865
ENSG00000170801	HTRA3	0.00131424	0.000178628	1.32152	4.08265	10.2758
ENSG00000230937	MIR205HG	0.00132259	0.000179868	-1.32142	162.409	64.8879
ENSG00000185133	INPP5J	0.00134853	0.000184127	-1.78454	1.86439	0.510295
ENSG00000059804	SLC2A3	0.00135426	0.000185076	1.14082	9.66227	21.2715
ENSG00000140030	GPR65	0.00136886	0.000187526	1.59883	1.57101	4.77624
ENSG00000165113	GKAP1	0.00136886	0.000187575	1.75942	0.573643	1.9718
ENSG00000213853	EMP2	0.00136895	0.000187672	-1.21903	98.1113	42.0562
ENSG00000243449	C4orf48	0.00138089	0.000189477	1.35519	0.879261	2.25353
ENSG00000171763	SPATA5L1	0.00139061	0.000191068	-1.14034	5.88409	2.68632
ENSG00000136048	DRAM1	0.00139444	0.000191679	1.01472	4.94446	9.9403
ENSG00000107338	SHB	0.00139806	0.000192434	-1.00602	18.066	8.93934
ENSG00000038945	MSR1	0.00140525	0.000193509	1.2395	3.19195	7.54887
ENSG00000171045	TSNARE1	0.00141729	0.000195516	-1.20183	6.30994	2.74512
ENSG00000160439	RDH13	0.0014321	0.000197822	-1.20482	12.1081	5.23153
ENSG00000116133	DHCR24	0.00143526	0.000198434	-1.4412	195.301	71.8408
ENSG00000130755	GMFG	0.00144246	0.000199519	1.19908	4.78905	10.9624
ENSG00000154227	CERS3	0.00146571	0.000203278	-1.37387	36.4391	13.9562
ENSG00000178718	RPP25	0.00149073	0.000207567	1.00195	2.93388	5.94927
ENSG00000196205	EEF1A1P5	0.00149073	0.000207531	1.26261	8.81134	21.0226
ENSG00000224721	AC007182.1	0.00149073	0.000207479	-3.07314	0.91389	0.0957057
ENSG00000057149	SERPINB3	0.00149718	0.000209015	-1.58876	95.8349	31.8361
ENSG00000153294	ADGRF4	0.00150273	0.000210007	-1.33666	7.33772	2.78738
ENSG00000183137	CEP57L1	0.00150767	0.000210849	1.10418	2.42325	5.23608
ENSG00000248487	ABHD14A	0.00153955	0.000216063	1.22355	1.50532	3.54816
ENSG00000251381	LINC00958	0.0015426	0.000216682	-1.09993	4.70811	2.14576
ENSG00000076826	CAMSAP3	0.00154984	0.000217889	-1.5147	13.4275	4.65373
ENSG00000171502	COL24A1	0.0015769	0.000222079	1.42372	1.21673	3.27209
ENSG00000119686	FLVCR2	0.00159267	0.000224886	-1.06504	8.11375	3.85244
ENSG00000104413	ESRP1	0.00160792	0.000227238	-1.41393	37.5583	14.0025
ENSG00000279399	AL356095.2	0.00161382	0.000228169	-2.69733	0.788026	0.13695
ENSG00000136960	ENPP2	0.00162226	0.000229563	1.2312	6.72996	15.8057
ENSG00000265735	RN7SL5P	0.00164155	0.000232896	1.41894	125.704	336.149
ENSG00000272141	AL390719.2	0.00164155	0.000232852	-1.60075	2.58048	0.768885
ENSG00000142627	EPHA2	0.00164316	0.000233427	-1.27303	87.6412	36.1665
ENSG00000237651	C2orf74	0.00165338	0.000235081	1.59539	0.989981	3.0272
ENSG00000176771	NCKAP5	0.00166928	0.000237649	-1.09286	11.6728	5.4852
ENSG00000237649	KIFC1	0.00168295	0.000239905	-1.12766	6.85766	3.06394
ENSG00000111319	SCNN1A	0.00169732	0.000242266	-1.52077	38.7331	13.4268
ENSG00000152749	GPR180	0.00169883	0.000242586	1.06208	6.1039	12.7988
ENSG00000106789	CORO2A	0.00170846	0.000244275	-1.10273	12.8932	5.87699
ENSG00000165816	VWA2	0.00172092	0.000246163	-2.08279	2.31037	0.531373
ENSG00000122025	FLT3	0.00172124	0.000246314	1.41349	0.883572	2.36316
ENSG00000006210	CX3CL1	0.0017303	0.000248035	-1.1017	17.8102	8.19651
ENSG00000260231	JHDM1D-AS1	0.0017326	0.000248577	-1.42308	3.71115	1.36586
ENSG00000152804	HHEX	0.00175032	0.000251335	1.12622	1.66989	3.66949
ENSG00000263740	RN7SL4P	0.00175675	0.000252473	1.58043	207.143	619.506
ENSG00000233016	SNHG7	0.00175693	0.000252607	-1.1098	7.74382	3.63886
ENSG00000250685	AC009123.1	0.00175905	0.000253019	-2.33508	1.51666	0.25038
ENSG00000105708	ZNF14	0.00176126	0.000253445	1.11721	2.39293	5.22149
ENSG00000005379	TSPOAP1	0.00177291	0.000255231	-1.22924	6.30351	2.68464
ENSG00000049246	PER3	0.00177373	0.000255457	-1.41036	29.881	11.2684
ENSG00000167900	TK1	0.0017798	0.000256549	-1.0836	8.59399	3.93057
ENSG00000204764	RANBP17	0.00178895	0.000258088	1.57806	0.423607	1.24255
ENSG00000159263	SIM2	0.00179143	0.000258556	-3.86652	1.93246	0.129397
ENSG00000171659	GPR34	0.00186443	0.000271493	1.29254	1.69141	4.16247
ENSG00000152128	TMEM163	0.00187021	0.000272451	1.52224	0.779137	2.30737
ENSG00000184005	ST6GALNAC3	0.0018718	0.000272911	1.31648	0.708168	1.74137
ENSG00000004660	CAMKK1	0.00187488	0.00027359	-1.38536	11.0017	4.20592
ENSG00000212643	ZRSR1	0.00188752	0.00027555	1.51593	0.891304	2.59061
ENSG00000150672	DLG2	0.00190188	0.000278385	-1.65827	2.27115	0.771516
ENSG00000158856	DMTN	0.00190188	0.000278384	-1.01188	10.1574	4.96786
ENSG00000163629	PTPN13	0.00191405	0.000280832	-1.24256	152.785	64.4623
ENSG00000226471	Z93930.2	0.00192251	0.000282427	1.79076	0.795975	2.8136
ENSG00000270409	AC090950.1	0.00193053	0.000283961	1.83962	0.397172	1.48848
ENSG00000144771	LRTM1	0.0019401	0.000285487	-3.74672	0.473878	0.0403959
ENSG00000039068	CDH1	0.00197294	0.000291408	-1.34238	115.949	45.6367
ENSG00000182389	CACNB4	0.00197953	0.000292503	-1.38735	14.7822	5.53848
ENSG00000261360	AC010491.1	0.0019836	0.00029347	1.42178	0.594858	1.6004
ENSG00000127564	PKMYT1	0.00200523	0.000297039	-1.21363	4.08874	1.68607
ENSG00000282122	AC244226.1	0.00201771	0.000299382	3.4622	0.715447	7.87864
ENSG00000196542	SPTSSB	0.00201882	0.000299671	-2.02345	0.932268	0.22567
ENSG00000159871	LYPD5	0.0020455	0.000303882	-1.8023	16.753	4.7832
ENSG00000260101	AC008074.3	0.00205626	0.00030586	1.68012	0.462536	1.53291
ENSG00000105967	TFEC	0.00206979	0.000307999	1.3711	2.56142	6.6587
ENSG00000124783	SSR1	0.00208276	0.00031044	1.02007	67.9562	137.854
ENSG00000134297	PLEKHA8P1	0.00209806	0.000313107	1.41239	0.501494	1.34174
ENSG00000143850	PLEKHA6	0.00210765	0.000315056	-1.33237	2.66407	1.07667
ENSG00000261286	ATP2C2-AS1	0.00212055	0.000317243	-1.49776	2.67453	0.88191
ENSG00000280032	AP002800.1	0.00212762	0.000318562	-1.60305	1.83084	0.562445
ENSG00000117983	MUC5B	0.00212799	0.000318795	-2.16854	1.23654	0.307037
ENSG00000152952	PLOD2	0.00212799	0.000318904	1.0086	8.13895	16.4471
ENSG00000171435	KSR2	0.00213903	0.000320927	-2.92092	0.741933	0.0872242
ENSG00000166166	TRMT61A	0.00215706	0.000324293	-1.10389	7.11566	3.30105
ENSG00000172731	LRRC20	0.00219657	0.000331177	-1.43502	8.68359	3.22653
ENSG00000173926	2021-03-03	0.00220901	0.000333865	1.06636	1.51594	3.17562
ENSG00000134569	LRP4	0.00227173	0.000345017	-1.02984	8.84139	4.31164
ENSG00000105248	CCDC94	0.00227385	0.000345617	-1.02487	6.07166	2.95546
ENSG00000141622	RNF165	0.00227385	0.000345557	-1.66658	2.26975	0.710957
ENSG00000106823	ECM2	0.00232277	0.000353766	1.05388	3.83877	8.04493
ENSG00000100116	GCAT	0.00232989	0.000355279	-1.28	2.62297	1.08907
ENSG00000117480	FAAH	0.00232989	0.000355265	-1.03456	5.02801	2.46094
ENSG00000065833	ME1	0.00233338	0.000355954	-1.2165	11.4331	4.85937
ENSG00000175287	PHYHD1	0.00235433	0.000360016	-1.58339	2.1905	0.697617
ENSG00000162745	OLFML2B	0.0023622	0.000361365	1.10328	11.2404	24.2383
ENSG00000108387	2021-09-04	0.00236639	0.000362442	1.0614	2.92319	6.20016
ENSG00000250687	AC146944.2	0.0023915	0.000366726	1.96278	0.516551	2.00614
ENSG00000223547	ZNF844	0.00240944	0.000370956	1.0212	4.38594	8.94236
ENSG00000271605	MILR1	0.00241125	0.000371383	1.67769	0.877842	2.84162
ENSG00000136160	EDNRB	0.0024275	0.000374044	1.06407	2.22329	4.72924
ENSG00000178860	MSC	0.00243349	0.000375255	1.05555	2.57059	5.41199
ENSG00000234028	AC062029.1	0.00243666	0.000375893	1.71409	0.439549	1.49136
ENSG00000026559	KCNG1	0.00245312	0.000379185	-2.65576	1.03019	0.152068
ENSG00000116353	MECR	0.00246357	0.000381273	-1.01368	4.7834	2.35814
ENSG00000261069	AC124312.3	0.00246357	0.000381154	1.07499	2.77651	5.85461
ENSG00000085231	AK6	0.00250508	0.000388753	1.01987	2.81129	5.71682
ENSG00000136694	IL36A	0.00251772	0.000391024	-1.52268	21.4044	7.39301
ENSG00000231566	AC234772.2	0.0025248	0.000392588	-2.45178	0.724524	0.133033
ENSG00000159247	TUBBP5	0.00254866	0.000396767	-1.76491	1.53899	0.372864
ENSG00000213694	S1PR3	0.00254884	0.000396952	1.32556	2.02187	5.12179
ENSG00000103226	NOMO3	0.0025501	0.000397305	-1.3243	17.0909	6.90283
ENSG00000169896	ITGAM	0.0025518	0.000397781	1.2872	5.20655	12.6609
ENSG00000226383	LINC01876	0.00255281	0.000398197	-2.60637	0.821758	0.142743
ENSG00000171408	PDE7B	0.00256018	0.000399502	1.26636	2.22966	5.40583
ENSG00000068078	FGFR3	0.00258509	0.000404182	-1.68896	114.796	35.5277
ENSG00000277701	AC159540.2	0.00258813	0.000404816	1.81756	1.42891	5.08142
ENSG00000089127	OAS1	0.00259008	0.000405439	-1.25581	17.8997	7.5217
ENSG00000161940	BCL6B	0.00261058	0.000409653	1.0183	3.7513	7.67225
ENSG00000241294	IGKV2-24	0.00261058	0.00040993	2.48488	3.43642	19.2694
ENSG00000118785	SPP1	0.00263052	0.000413384	2.34549	1.71766	8.75256
ENSG00000214274	ANG	0.00263052	0.000413368	1.47819	0.725484	2.05369
ENSG00000262061	AC129507.1	0.00264015	0.00041522	-1.79473	1.4671	0.416266
ENSG00000143412	ANXA9	0.00264163	0.000415615	-1.82943	2.31042	0.612174
ENSG00000053438	NNAT	0.00267952	0.000422564	-1.27404	2.86799	1.15887
ENSG00000154917	RAB6B	0.00268295	0.000423598	1.25934	1.14919	2.78285
ENSG00000153930	ANKFN1	0.00271422	0.000428868	-2.55969	0.581584	0.0810682
ENSG00000241158	ADAMTS9-AS1	0.00272788	0.00043136	1.48319	0.910908	2.61062
ENSG00000038427	VCAN	0.0027284	0.00043161	1.48908	101.737	285.652
ENSG00000236830	CBR3-AS1	0.00274922	0.000435242	-1.50317	3.45423	1.13539
ENSG00000006432	MAP3K9	0.00276235	0.00043749	-1.03667	34.8973	16.9841
ENSG00000245025	AC107959.1	0.00276922	0.000438747	1.28021	1.10975	2.75544
ENSG00000189090	FAM25G	0.00278753	0.000442502	-2.89677	0.975695	0.116461
ENSG00000106211	HSPB1	0.00278953	0.000443115	-1.40046	323.602	122.525
ENSG00000204949	FAM83A-AS1	0.00280205	0.000445668	-2.36614	0.694449	0.152063
ENSG00000151388	ADAMTS12	0.00283761	0.000452889	1.14984	2.82402	6.30891
ENSG00000212125	TAS2R15P	0.00284124	0.000453643	1.86688	0.448011	1.66955
ENSG00000122884	P4HA1	0.00285196	0.000455832	1.00393	6.96704	14.0083
ENSG00000280828	AC090114.3	0.00285196	0.00045588	1.42146	0.591767	1.61882
ENSG00000177191	B3GNT8	0.00285533	0.000456769	-1.16508	3.81198	1.66906
ENSG00000137285	TUBB2B	0.00287496	0.000460791	-2.11365	2.69277	0.644206
ENSG00000179094	PER1	0.00288528	0.000462799	-1.6627	41.642	13.1314
ENSG00000122122	SASH3	0.00295032	0.000474136	1.04723	7.24752	15.0385
ENSG00000159399	HK2	0.00295299	0.000474745	-1.21024	66.4987	28.6245
ENSG00000165121	AL353743.1	0.0029539	0.000475254	1.26635	1.01242	2.45996
ENSG00000095794	CREM	0.00300145	0.000483826	1.00181	2.79856	5.64761
ENSG00000273084	AC092171.5	0.00302447	0.000488465	-1.88413	1.71402	0.435911
ENSG00000072041	SLC6A15	0.00305308	0.000493909	-1.76406	1.89063	0.560666
ENSG00000112812	PRSS16	0.00305308	0.000494021	1.0807	1.73317	3.71686
ENSG00000212916	MAP10	0.00310872	0.000504169	1.52572	0.743091	2.18615
ENSG00000168917	SLC35G2	0.00312737	0.000507847	1.07077	1.53368	3.27847
ENSG00000143452	HORMAD1	0.00313598	0.000509792	-1.92866	1.75129	0.41224
ENSG00000106268	NUDT1	0.00315071	0.000513103	-1.09122	4.72302	2.1381
ENSG00000260417	AC092127.1	0.00316655	0.000515878	1.30637	0.908211	2.24918
ENSG00000007908	SELE	0.00321677	0.000524849	1.41322	35.2636	93.92
ENSG00000163545	NUAK2	0.00323705	0.000528952	-1.06207	14.7707	7.07834
ENSG00000172005	MAL	0.0032563	0.000533292	-1.85715	52.6689	14.5086
ENSG00000267107	PCAT19	0.00326464	0.000535063	1.28223	0.956919	2.28692
ENSG00000126368	NR1D1	0.00327018	0.000536372	-1.61114	19.3838	6.3488
ENSG00000196337	CGB7	0.00329233	0.000540409	-1.82087	1.30954	0.389316
ENSG00000125844	RRBP1	0.00329289	0.000540702	1.15879	112.828	251.992
ENSG00000067840	PDZD4	0.00334418	0.00055056	-1.40781	2.51391	0.908182
ENSG00000186105	LRRC70	0.00336202	0.000554617	1.61988	0.607846	1.90372
ENSG00000222019	URAHP	0.00347701	0.000577121	-2.37013	0.814679	0.123547
ENSG00000261641	AL031600.3	0.00348221	0.00057841	-2.36397	0.803119	0.184205
ENSG00000267228	AC012254.2	0.00349094	0.000580075	-4.69877	0.987725	0.0430768
ENSG00000280038	DNM1P41	0.00352542	0.000586668	-1.59712	1.17685	0.374093
ENSG00000103490	PYCARD	0.00353212	0.000588264	-1.0055	10.7409	5.3144
ENSG00000133466	C1QTNF6	0.00354846	0.000591513	1.01255	5.61502	11.4179
ENSG00000172061	LRRC15	0.00355031	0.000592118	1.03758	23.2252	47.7702
ENSG00000272734	ADIRF-AS1	0.00357659	0.000596881	-1.11783	12.5154	5.7392
ENSG00000124334	IL9R	0.00360178	0.000602469	-2.34165	0.859868	0.187799
ENSG00000179476	C14orf28	0.00362554	0.000607778	1.31229	1.01094	2.55154
ENSG00000283528	AC073264.3	0.00365107	0.000613054	-2.52594	1.62739	0.316569
ENSG00000211662	IGLV3-21	0.00365218	0.000613812	3.1673	8.16624	73.4126
ENSG00000186474	KLK12	0.00365434	0.000614398	-1.62658	23.7273	7.62472
ENSG00000267078	AC015802.1	0.00366887	0.000618416	-1.45705	2.7932	0.967544
ENSG00000280693	SH3PXD2A-AS1	0.00367926	0.000620394	-1.22448	3.34251	1.38712
ENSG00000283378	BX088645.1	0.00373077	0.000631368	-2.1021	2.49977	0.581216
ENSG00000279110	AL022323.4	0.00373835	0.00063288	-1.05816	12.6329	5.95226
ENSG00000130234	ACE2	0.0037577	0.000636617	-2.32541	0.794435	0.127897
ENSG00000171840	NINJ2	0.00381413	0.000649452	1.44132	0.612024	1.67152
ENSG00000104321	TRPA1	0.00383114	0.000652584	1.73176	1.18954	3.98793
ENSG00000129173	E2F8	0.00383418	0.000653504	-1.1641	3.55655	1.56962
ENSG00000162694	EXTL2	0.00385629	0.000658524	1.13157	1.73551	3.84198
ENSG00000112319	EYA4	0.00392044	0.000670199	1.25766	0.716716	1.73375
ENSG00000188015	S100A3	0.00392118	0.000670567	-1.76282	2.97065	0.865575
ENSG00000276775	IGHV4-4	0.00393668	0.0006737	2.66289	1.34096	8.5302
ENSG00000115232	ITGA4	0.00395235	0.00067754	1.05056	8.50808	17.7272
ENSG00000144063	MALL	0.00395235	0.000677217	-1.2368	79.1782	33.5091
ENSG00000169193	CCDC126	0.00395235	0.000677837	1.02103	1.77662	3.60263
ENSG00000189058	APOD	0.0040032	0.000687295	-1.42266	4.77746	1.83075
ENSG00000186704	DTX2P1	0.00401868	0.000690938	-1.32872	5.97578	2.27556
ENSG00000138613	APH1B	0.00405808	0.00069821	1.00302	2.42262	4.93343
ENSG00000159885	ZNF222	0.0040808	0.00070287	1.36599	0.762694	1.96464
ENSG00000252010	SCARNA5	0.00413313	0.000713244	1.07614	60.0078	126.574
ENSG00000148848	ADAM12	0.00418883	0.000725331	1.24905	7.75541	18.481
ENSG00000172893	DHCR7	0.00422706	0.000732728	-1.04088	13.5914	6.59768
ENSG00000137462	TLR2	0.00426382	0.000740669	1.01286	4.83655	9.70027
ENSG00000198807	PAX9	0.0042684	0.00074199	-1.11966	7.84806	3.59065
ENSG00000158683	PKD1L1	0.00427567	0.000744302	1.15038	1.83903	4.15213
ENSG00000184012	TMPRSS2	0.00427803	0.000744975	-1.04525	35.346	17.0463
ENSG00000092295	TGM1	0.00432228	0.000754007	-1.42668	228.172	84.8139
ENSG00000165973	NELL1	0.00433894	0.000758136	1.68534	0.559254	1.83571
ENSG00000281103	TRG-AS1	0.00433894	0.000758044	1.38965	0.756254	2.01094
ENSG00000212747	RTL8B	0.00434513	0.000759859	-1.04164	4.10398	1.95949
ENSG00000235370	DNM1P51	0.00434641	0.000760615	-1.37105	3.24121	1.281
ENSG00000198435	NRARP	0.00438705	0.000768279	-1.2345	11.0108	4.63046
ENSG00000198754	OXCT2	0.00439392	0.000770795	2.58583	0.355406	2.18945
ENSG00000115255	REEP6	0.00440663	0.000773586	-1.30497	2.75093	1.1151
ENSG00000165078	CPA6	0.00445622	0.000783385	-2.3223	1.01937	0.218674
ENSG00000105499	PLA2G4C	0.00446396	0.000785019	1.22864	1.50548	3.58155
ENSG00000203867	RBM20	0.00452116	0.000795633	-2.4189	0.690917	0.111662
ENSG00000164236	ANKRD33B	0.00457127	0.000806134	-1.25587	5.20174	2.17587
ENSG00000226380	AC016831.1	0.00457127	0.000806099	1.01844	6.25935	12.7971
ENSG00000115415	STAT1	0.00457921	0.000808377	-1.19464	102.286	44.7131
ENSG00000114923	SLC4A3	0.00464803	0.00082295	-1.18416	3.13429	1.39935
ENSG00000237883	DGUOK-AS1	0.00464803	0.000823091	-2.86047	0.495693	0.0771561
ENSG00000279713	AC080038.3	0.00471317	0.00083571	-1.39889	1.87957	0.674031
ENSG00000181404	WASHC1	0.00472476	0.000838708	-1.31796	4.8913	2.02121
ENSG00000137573	SULF1	0.00478776	0.000850773	1.1105	10.5617	22.7971
ENSG00000258388	PPT2-EGFL8	0.0048143	0.000856079	-1.32998	2.7474	1.10932
ENSG00000276023	DUSP14	0.00482395	0.000858387	-1.20364	13.3423	5.71824
ENSG00000150337	FCGR1A	0.00482833	0.000859462	1.27227	1.50594	3.65604
ENSG00000159208	CIART	0.0048644	0.000868269	-2.45081	2.46008	0.422965
ENSG00000188878	FBF1	0.00490026	0.000877074	-1.12179	6.973	3.16744
ENSG00000279541	AC005261.6	0.00492786	0.000882621	1.01257	3.52599	7.11659
ENSG00000214783	POLR2J4	0.00496797	0.000891631	-1.35038	3.20866	1.28412
ENSG00000230262	MIRLET7DHG	0.00507985	0.000914517	-4.25611	0.670749	0.0245849
ENSG00000133111	RFXAP	0.00508317	0.000915738	1.16674	1.07722	2.48045
ENSG00000240505	TNFRSF13B	0.0051427	0.000929301	1.52854	0.768762	2.26209
ENSG00000169249	ZRSR2	0.00514555	0.000930131	1.05655	2.13712	4.49297
ENSG00000088386	SLC15A1	0.00524262	0.000950572	-1.81822	1.65703	0.436683
ENSG00000204947	ZNF425	0.00524262	0.000950352	-1.40114	1.62491	0.60406
ENSG00000279495	AL928654.5	0.00526284	0.000954885	-1.31929	2.17656	0.852229
ENSG00000179869	ABCA13	0.00527779	0.000958568	-1.37824	39.2157	14.9835
ENSG00000124875	CXCL6	0.0052994	0.000963469	1.82217	6.98736	24.7132
ENSG00000237550	RPL9P9	0.00539083	0.000984256	-1.61761	54.2993	17.6427
ENSG00000272989	LINC02012	0.00549333	0.0010085	-2.64597	0.61077	0.0810682
ENSG00000166523	CLEC4E	0.00549741	0.00100992	1.83964	0.349723	1.23312
ENSG00000188191	PRKAR1B	0.00550015	0.00101076	-1.03182	5.13623	2.4652
ENSG00000261056	AC079416.1	0.0055291	0.00101812	1.10054	0.906036	1.94614
ENSG00000260470	AC023794.5	0.00554564	0.00102202	-2.28476	0.795369	0.156447
ENSG00000105523	FAM83E	0.00562899	0.00103996	-1.62438	1.46654	0.445359
ENSG00000073756	PTGS2	0.00565599	0.00104599	1.43964	3.36937	9.09151
ENSG00000186806	VSIG10L	0.00566158	0.00104737	-1.60293	27.2351	8.90951
ENSG00000171291	ZNF439	0.00566675	0.00104868	1.0083	2.2387	4.55423
ENSG00000198039	ZNF273	0.00567909	0.00105166	-1.00702	6.63346	3.31048
ENSG00000135338	LCA5	0.00569117	0.00105424	1.17261	1.52851	3.42337
ENSG00000171658	NMRAL2P	0.00571984	0.00106061	-1.67181	1.73286	0.524936
ENSG00000197977	ELOVL2	0.00580926	0.00108111	1.66759	0.58578	1.87677
ENSG00000160256	FAM207A	0.0058172	0.00108366	-1.00563	4.07908	2.0455
ENSG00000186567	CEACAM19	0.00592288	0.00110516	-1.01919	5.12099	2.51166
ENSG00000181007	ZFP82	0.00593167	0.00110778	1.04435	1.38764	2.88837
ENSG00000280433	FP565260.7	0.00593927	0.00111077	1.0808	1.71625	3.62599
ENSG00000102886	GDPD3	0.00595333	0.00111376	-1.33224	3.78113	1.47325
ENSG00000149043	SYT8	0.00597	0.00111835	-2.19438	0.907786	0.19862
ENSG00000172301	COPRS	0.00598072	0.00112072	-1.23551	4.1722	1.72748
ENSG00000156475	PPP2R2B	0.0060009	0.00112561	-1.74325	2.22667	0.676379
ENSG00000183798	EMILIN3	0.00603326	0.00113269	-2.3682	0.764645	0.142952
ENSG00000186765	FSCN2	0.00607743	0.00114214	1.51369	0.746673	2.19515
ENSG00000214595	EML6	0.00607743	0.0011422	1.17005	6.5439	14.8281
ENSG00000197847	SLC22A20	0.00608748	0.00114483	-2.1513	0.581631	0.116051
ENSG00000169429	CXCL8	0.00616917	0.00116426	1.27266	10.7583	25.9223
ENSG00000150681	RGS18	0.00628994	0.0011941	1.71907	1.1526	3.72821
ENSG00000104814	MAP4K1	0.00630608	0.00119832	1.00951	4.75655	9.65422
ENSG00000261373	VPS9D1-AS1	0.00634824	0.00120789	-1.2393	2.55064	1.09112
ENSG00000138646	HERC5	0.00635031	0.00120867	1.14467	2.39612	5.35516
ENSG00000120519	SLC10A7	0.00638633	0.00121592	1.04585	3.98097	8.24771
ENSG00000113749	HRH2	0.00639353	0.00121768	1.34676	2.4642	6.21707
ENSG00000070019	GUCY2C	0.00640727	0.00122078	-1.22493	3.6283	1.50927
ENSG00000218537	MIF-AS1	0.00640727	0.00122109	-2.31269	0.79851	0.133159
ENSG00000163738	MTHFD2L	0.00642387	0.00122543	1.03622	2.26499	4.68736
ENSG00000011347	SYT7	0.00643528	0.00122804	-1.11483	4.88902	2.24372
ENSG00000072210	ALDH3A2	0.00658619	0.00126084	-1.04452	52.8041	25.5011
ENSG00000261616	AC036108.3	0.00673049	0.00129162	-2.10678	0.613924	0.147517
ENSG00000229950	TFAP2A-AS1	0.0067662	0.00129987	-1.75848	0.996778	0.295826
ENSG00000163823	CCR1	0.00678028	0.00130354	1.1538	2.86812	6.42304
ENSG00000086300	SNX10	0.00682187	0.00131433	1.32885	1.45581	3.61523
ENSG00000104213	PDGFRL	0.00682187	0.0013142	1.14703	1.87235	4.19778
ENSG00000175264	CHST1	0.00685195	0.00132265	1.25026	0.956076	2.30458
ENSG00000084110	HAL	0.0068882	0.00133049	-1.4633	3.44471	1.18842
ENSG00000178199	ZC3H12D	0.00699078	0.00135416	1.03991	3.96057	8.21917
ENSG00000228363	AC015971.1	0.00708462	0.00137842	1.46683	0.574336	1.63057
ENSG00000277304	AC142086.6	0.00709514	0.00138134	-2.34629	0.512712	0.0828696
ENSG00000164114	MAP9	0.00709899	0.00138253	1.25346	1.59307	3.77523
ENSG00000278922	AC002310.6	0.00720957	0.00140716	-1.89089	0.827121	0.192731
ENSG00000278921	EPB41L4A-AS2	0.007224	0.00141086	-1.63688	0.924244	0.309172
ENSG00000189369	GSPT2	0.00723647	0.00141511	1.03744	1.36441	2.82197
ENSG00000137869	CYP19A1	0.00724701	0.00141846	-2.89981	0.515089	0.0771561
ENSG00000118898	PPL	0.00724987	0.00141952	-1.90098	555.397	148.678
ENSG00000111665	CDCA3	0.00728481	0.00142944	-1.12769	2.71837	1.23723
ENSG00000184838	PRR16	0.00729609	0.00143254	1.25734	0.609764	1.47757
ENSG00000279602	AC109326.1	0.00742338	0.001463	1.06005	2.32315	4.81734
ENSG00000238113	LINC01410	0.00749122	0.00148051	1.23535	0.835438	1.96244
ENSG00000273062	AL449106.1	0.0075268	0.00148846	1.21318	1.09308	2.60588
ENSG00000127249	ATP13A4	0.00755778	0.00149552	-1.87589	16.2786	4.39494
ENSG00000155792	DEPTOR	0.00756045	0.00149651	-1.02496	4.97038	2.38169
ENSG00000276692	CR769767.2	0.00758996	0.00150375	-2.20934	0.532796	0.0936871
ENSG00000273599	AL731571.1	0.00773396	0.00153655	-1.01577	4.43668	2.20215
ENSG00000178919	FOXE1	0.00777618	0.00154732	-1.1419	31.0271	13.9482
ENSG00000140678	ITGAX	0.00779101	0.00155333	1.07129	11.3773	23.9065
ENSG00000163864	NMNAT3	0.00779101	0.00155456	-1.47956	1.45791	0.526426
ENSG00000176928	GCNT4	0.00779101	0.00155393	-1.17196	2.9654	1.31961
ENSG00000183486	MX2	0.00780356	0.00155803	-1.13698	25.4074	11.5525
ENSG00000170166	HOXD4	0.00780673	0.00155914	1.47131	0.39725	1.06409
ENSG00000196169	KIF19	0.00787139	0.00157495	1.51908	0.472109	1.37529
ENSG00000164221	CCDC112	0.00799014	0.00160312	1.07271	1.91906	4.08798
ENSG00000187689	AMTN	0.00799215	0.00160402	1.81245	1.35111	4.74416
ENSG00000186212	SOWAHB	0.0080174	0.00161105	-1.5037	3.50498	1.17823
ENSG00000111490	TBC1D30	0.00802325	0.00161272	1.10281	0.976224	2.07957
ENSG00000172209	GPR22	0.00804341	0.00161973	1.09808	1.19043	2.57467
ENSG00000070526	ST6GALNAC1	0.00808636	0.00162937	-1.32664	3.56656	1.38181
ENSG00000230749	MEIS1-AS2	0.00809352	0.00163131	-1.91622	1.01018	0.254097
ENSG00000004777	ARHGAP33	0.00813627	0.00164243	-1.26052	3.40569	1.45705
ENSG00000108576	SLC6A4	0.00814004	0.00164419	-1.75995	1.73734	0.502265
ENSG00000248323	LUCAT1	0.00818323	0.00165455	1.22618	1.02119	2.33723
ENSG00000198019	FCGR1B	0.00822645	0.00166625	1.73253	0.366911	1.22652
ENSG00000216802	AL590617.1	0.00831455	0.00168759	-1.5555	1.38064	0.423066
ENSG00000229808	AL391825.1	0.00833169	0.00169312	1.30735	0.69142	1.75221
ENSG00000062282	DGAT2	0.00839346	0.00170876	-1.16361	9.4512	4.13111
ENSG00000279095	AC243964.3	0.00851482	0.00173869	-1.2622	2.08196	0.850895
ENSG00000070371	CLTCL1	0.00852249	0.0017413	-1.0131	4.3442	2.14693
ENSG00000203737	GPR52	0.00860463	0.00176178	1.24144	0.612646	1.49827
ENSG00000263155	MYZAP	0.00867576	0.001779	-1.03928	5.27295	2.49023
ENSG00000213139	CRYGS	0.00889964	0.00182982	1.13011	0.684725	1.51641
ENSG00000135373	EHF	0.00894509	0.00184191	-1.16638	133.94	59.5768
ENSG00000117791	2021-03-02	0.00898419	0.00185248	1.04386	1.31577	2.74
ENSG00000160469	BRSK1	0.00913566	0.001889	1.18358	0.690415	1.60324
ENSG00000198324	FAM109A	0.00922699	0.00191354	-1.1103	5.26693	2.42917
ENSG00000117091	CD48	0.009228	0.00191432	1.0498	3.88658	8.09495
ENSG00000166927	MS4A7	0.00933553	0.00193949	1.13192	4.52921	9.99397
ENSG00000265100	AC005332.1	0.00935416	0.00194393	1.56671	0.564013	1.75059
ENSG00000091972	CD200	0.00937232	0.00194885	1.02876	2.56664	5.25831
ENSG00000114670	NEK11	0.00949604	0.0019815	-1.12859	2.11026	0.936542
ENSG00000053372	MRTO4	0.0095102	0.00198627	-1.03953	12.0134	5.72558
ENSG00000172782	FADS6	0.00960204	0.00200781	-1.8288	1.63838	0.46113
ENSG00000218426	AL590867.2	0.00960739	0.00201067	-1.96363	0.641738	0.156681
ENSG00000254936	AF131215.4	0.00960739	0.0020107	1.31486	0.624757	1.59259
ENSG00000258012	AC026111.1	0.00965332	0.0020209	-2.02202	0.689265	0.195732
ENSG00000108602	ALDH3A1	0.00985443	0.00207268	-1.83575	64.979	18.1486
ENSG00000130997	POLN	0.00985655	0.00207373	1.22647	0.761989	1.79999
ENSG00000177257	DEFB4B	0.009883	0.00208232	-3.40913	3.99578	0.362553
ENSG00000171806	METTL18	0.00988694	0.00208437	1.08038	1.09163	2.2689
ENSG00000171451	DSEL	0.00993133	0.00209494	1.01634	8.92297	18.1183
ENSG00000036672	USP2	0.00995294	0.00210011	-1.81443	3.86859	1.0747
ENSG00000267221	C17orf113	0.00997891	0.00210743	-2.15438	0.7504	0.18341
ENSG00000110079	MS4A4A	0.0100017	0.00211285	1.10774	1.71875	3.67929
ENSG00000129354	AP1M2	0.0100121	0.00211627	-1.09673	8.1006	3.71236
ENSG00000169469	SPRR1B	0.0100129	0.00211706	-1.86814	416.776	114.132
ENSG00000079150	FKBP7	0.0100528	0.00212672	1.12767	1.63095	3.57769
ENSG00000163216	SPRR2D	0.0100911	0.00213666	-1.71335	286.463	87.3111
ENSG00000177406	AC021054.1	0.0101808	0.00215881	1.01403	1.59471	3.28431
ENSG00000106952	TNFSF8	0.0102103	0.00216694	1.2269	0.84508	2.02762
ENSG00000225140	AL358216.1	0.0102103	0.00216682	-2.1113	0.560867	0.111662
ENSG00000267270	PARD6G-AS1	0.0102558	0.00217723	-1.11561	3.3603	1.56553
ENSG00000203722	RAET1G	0.010298	0.00218846	-1.11129	2.69383	1.20283
ENSG00000186919	ZACN	0.0103495	0.00220283	-1.73535	6.29269	1.93139
ENSG00000087086	FTL	0.0104207	0.002221	1.0097	130.478	262.722
ENSG00000181085	MAPK15	0.0104207	0.00222119	-1.52467	1.113	0.367937
ENSG00000130489	SCO2	0.0104251	0.00222496	-1.0508	9.35137	4.47615
ENSG00000261611	AC010547.5	0.0104251	0.00222535	-2.26693	0.545711	0.123514
ENSG00000278192	AL118505.1	0.0104348	0.00222994	-1.62261	0.979749	0.282485
ENSG00000082497	SERTAD4	0.0104663	0.00223988	-1.08933	10.3028	4.75179
ENSG00000130590	SAMD10	0.0106813	0.00229376	-1.03637	2.71165	1.35039
ENSG00000244682	FCGR2C	0.0107861	0.00232354	1.33979	5.59865	14.1716
ENSG00000236348	PSMC1P10	0.0108465	0.00233921	-1.6501	0.911214	0.267004
ENSG00000169035	KLK7	0.0108993	0.00235528	-1.93055	37.4836	9.80056
ENSG00000117594	HSD11B1	0.0109306	0.00236478	1.59993	0.93618	2.82724
ENSG00000249647	C5orf66-AS2	0.0109914	0.00238126	-1.78609	0.678596	0.191711
ENSG00000268104	SLC6A14	0.0110126	0.00238792	-1.27648	20.7025	8.47249
ENSG00000163624	CDS1	0.0111133	0.00241515	-1.01391	14.7579	7.19277
ENSG00000151892	GFRA1	0.0111168	0.00241698	-1.35075	1.60004	0.641758
ENSG00000144229	THSD7B	0.0111626	0.00243099	-1.95124	1.24511	0.307019
ENSG00000146147	MLIP	0.0111855	0.00243841	-2.14234	0.581351	0.122488
ENSG00000258056	AC009779.2	0.0111999	0.00244222	1.1676	0.831925	1.94478
ENSG00000197380	DACT3	0.0112768	0.00246246	1.4165	0.671087	1.83807
ENSG00000107954	NEURL1	0.011367	0.00248703	-1.38001	1.34771	0.507126
ENSG00000268089	GABRQ	0.011409	0.00249762	-1.23743	2.89102	1.15789
ENSG00000129988	LBP	0.0114349	0.00250623	2.43083	1.28167	6.94093
ENSG00000279885	AP005060.1	0.0114546	0.00251181	-1.60089	1.33495	0.464789
ENSG00000157514	TSC22D3	0.0114748	0.00251959	1.04949	27.267	56.3957
ENSG00000259881	AC092384.2	0.0114854	0.00252421	1.41761	0.707082	1.96285
ENSG00000137648	TMPRSS4	0.0115638	0.00254429	-1.0791	29.6981	13.9373
ENSG00000211950	IGHV1-24	0.0115858	0.00255244	2.07721	5.14532	21.7338
ENSG00000204899	MZT1	0.0117133	0.00258867	1.07239	1.98879	4.16565
ENSG00000248477	AC139495.1	0.0117153	0.00259127	2.15381	0.372026	1.65776
ENSG00000127423	AUNIP	0.0117246	0.00259817	-1.80431	0.797755	0.214966
ENSG00000131055	COX4I2	0.0118085	0.00261985	1.24643	0.592933	1.4325
ENSG00000185669	SNAI3	0.0118697	0.00263707	1.33226	0.962418	2.48072
ENSG00000248275	TRIM52-AS1	0.0118868	0.00264185	-1.79592	0.69445	0.211966
ENSG00000012223	LTF	0.0119705	0.00266459	-2.31101	9.72147	1.96704
ENSG00000124191	TOX2	0.0119717	0.0026656	1.13958	1.03592	2.35509
ENSG00000124216	SNAI1	0.0121289	0.00270655	1.08113	0.871891	1.81266
ENSG00000234869	AL021392.1	0.0121289	0.00270613	-1.73253	0.737971	0.180138
ENSG00000230630	DNM3OS	0.0121545	0.0027145	1.06052	1.70644	3.60306
ENSG00000231160	KLF3-AS1	0.0124502	0.00279184	-1.52339	1.63131	0.563892
ENSG00000279537	AC020658.7	0.0125083	0.00280732	-1.89075	1.03529	0.244972
ENSG00000093217	XYLB	0.0125605	0.00282444	-1.22796	2.57121	1.15505
ENSG00000171094	ALK	0.0125605	0.00282396	-1.70633	0.841451	0.235657
ENSG00000258818	RNASE4	0.0126445	0.00284488	1.00912	2.42183	4.94573
ENSG00000245164	LINC00861	0.01273	0.0028688	1.33622	1.82334	4.65573
ENSG00000088836	SLC4A11	0.0127416	0.00287298	-1.11824	7.73754	3.47268
ENSG00000165124	SVEP1	0.0128029	0.00288915	1.02267	11.6573	23.7687
ENSG00000021355	SERPINB1	0.0128295	0.00289595	-1.11734	74.8711	34.4923
ENSG00000234465	PINLYP	0.0129277	0.00291968	-1.47178	1.25851	0.448908
ENSG00000235568	NFAM1	0.0131744	0.00298957	1.07096	4.67677	9.77631
ENSG00000131126	TEX101	0.0132939	0.00302524	-2.07518	0.557063	0.127901
ENSG00000134028	ADAMDEC1	0.0133394	0.00304131	1.07756	3.45612	7.26038
ENSG00000270641	TSIX	0.0133394	0.00304102	3.71903	0.386043	5.12097
ENSG00000163606	CD200R1	0.0133881	0.0030553	1.39136	0.921615	2.43143
ENSG00000142549	IGLON5	0.0135555	0.0031023	-1.78394	1.28264	0.335842
ENSG00000246100	LINC00900	0.0135713	0.00310999	-2.14877	0.596629	0.142743
ENSG00000232677	LINC00665	0.0136036	0.00311825	-1.106	5.79402	2.61132
ENSG00000101916	TLR8	0.0138872	0.00319687	1.38735	1.8163	4.69272
ENSG00000160233	LRRC3	0.0139327	0.0032099	-1.25894	3.22503	1.32998
ENSG00000232748	AC135050.1	0.0140267	0.0032393	-1.80984	0.639523	0.158949
ENSG00000128536	CDHR3	0.0142058	0.00328591	-1.45563	1.0774	0.391355
ENSG00000261471	AC092145.1	0.0142496	0.00329953	1.14721	0.973889	2.1836
ENSG00000050327	ARHGEF5	0.0142914	0.00331273	-1.09305	44.9976	21.0139
ENSG00000163879	DNALI1	0.0142914	0.0033119	1.16531	0.663995	1.54482
ENSG00000267924	AC139769.2	0.0143524	0.00333038	-1.77909	0.674807	0.190596
ENSG00000277559	AC018553.1	0.0145872	0.00339154	-1.66155	0.830845	0.261958
ENSG00000279722	AC007342.7	0.0146196	0.00340223	1.35159	0.642806	1.66101
ENSG00000232160	RAP2C-AS1	0.014735	0.0034385	1.06262	0.859317	1.79625
ENSG00000255833	TIFAB	0.014735	0.00343904	-1.29681	4.32053	1.73923
ENSG00000143320	CRABP2	0.014747	0.00344275	-1.1377	78.1184	35.4376
ENSG00000223704	LINC01422	0.0148478	0.00346901	1.20628	1.45605	3.42426
ENSG00000278224	PRICKLE4	0.0149151	0.00348655	-1.56216	1.12038	0.38937
ENSG00000203760	CENPW	0.0149386	0.00349317	-1.09708	2.30883	1.03561
ENSG00000243566	UPK3B	0.0149386	0.00349389	-1.35463	1.49681	0.574109
ENSG00000274265	AC245297.3	0.0150136	0.00351603	-1.80506	0.685225	0.187794
ENSG00000137571	SLCO5A1	0.0150655	0.00353095	1.12309	2.04909	4.49706
ENSG00000138759	FRAS1	0.0150684	0.00353256	-1.06042	17.5187	8.40144
ENSG00000176907	C8orf4	0.0152072	0.00356998	1.07575	3.19288	6.69753
ENSG00000016402	IL20RA	0.0152306	0.00357712	-1.05861	4.18161	1.935
ENSG00000279175	AL033543.1	0.0152343	0.00357893	1.09103	1.50186	3.25396
ENSG00000197776	KLHDC1	0.0153229	0.00360726	1.20101	0.830554	1.94669
ENSG00000272320	AL445309.1	0.0153528	0.00361525	-1.18595	4.6084	1.97617
ENSG00000115112	TFCP2L1	0.0154424	0.0036392	-1.20167	17.4417	7.50221
ENSG00000198959	TGM2	0.0155233	0.00366015	1.1706	14.9986	33.7872
ENSG00000085840	ORC1	0.0156481	0.00369439	-1.0804	2.8493	1.29262
ENSG00000167799	NUDT8	0.0156601	0.00369819	-1.15509	2.76973	1.27643
ENSG00000244165	P2RY11	0.0159898	0.00378977	-1.05738	2.93538	1.43561
ENSG00000211445	GPX3	0.0161691	0.00384117	-1.01514	47.2684	23.3034
ENSG00000099985	OSM	0.0163388	0.00388853	1.46172	0.86174	2.34861
ENSG00000178209	PLEC	0.0165967	0.00396313	-1.2003	924.938	402.513
ENSG00000100652	SLC10A1	0.0166451	0.0039823	1.30051	0.441969	1.07034
ENSG00000281357	ARRDC3-AS1	0.0166451	0.00398286	-1.03193	2.3023	1.0984
ENSG00000107821	KAZALD1	0.0167584	0.00401714	-1.22545	1.98939	0.813768
ENSG00000076344	RGS11	0.0168344	0.00404172	-1.66329	1.35271	0.424118
ENSG00000175691	ZNF77	0.0169584	0.00407863	-1.19955	1.67276	0.686901
ENSG00000270022	Z93241.1	0.017013	0.00409318	1.08702	1.24871	2.65271
ENSG00000175857	GAPT	0.0171298	0.00412512	1.46775	0.556661	1.55595
ENSG00000233559	LINC00513	0.0171355	0.00412859	1.227	1.89067	4.51662
ENSG00000260244	AC104083.1	0.0173781	0.00420408	1.2625	1.03437	2.52404
ENSG00000267706	AC020922.1	0.0173783	0.0042052	-1.66379	0.883945	0.273959
ENSG00000272153	AL365330.1	0.0175475	0.00425044	-1.96709	0.651234	0.17157
ENSG00000259498	AC079328.2	0.0175949	0.00426436	1.09102	1.01448	2.16842
ENSG00000276334	AL133243.2	0.0176081	0.00426946	1.02951	1.00129	2.10766
ENSG00000242539	AC007620.2	0.0178334	0.00433501	-1.50316	1.20051	0.485222
ENSG00000204323	SMIM5	0.0180621	0.00440057	-1.06902	5.88976	2.86171
ENSG00000186074	CD300LF	0.018311	0.00446909	1.4801	0.535858	1.49445
ENSG00000280285	AC108215.1	0.0183541	0.00448265	-1.64951	4.22015	1.30959
ENSG00000270757	HSPE1-MOB4	0.0184188	0.00449991	-1.55938	1.2494	0.428738
ENSG00000183791	ELOA3	0.0185274	0.00453213	-1.59656	1.76369	0.552136
ENSG00000171227	TMEM37	0.0192356	0.00473606	1.04316	1.05573	2.15221
ENSG00000042980	ADAM28	0.0193076	0.0047585	1.00549	23.6128	47.4247
ENSG00000223764	AL645608.1	0.0193574	0.00477435	-1.96979	0.797374	0.216264
ENSG00000106236	NPTX2	0.0193949	0.0047878	1.61961	0.480399	1.47611
ENSG00000221990	EXOC3-AS1	0.0196088	0.00485603	-1.72004	0.880801	0.279964
ENSG00000114812	VIPR1	0.0196249	0.00486199	-1.14671	3.35326	1.48247
ENSG00000102554	KLF5	0.0196281	0.00486399	-1.09353	109.731	51.3346
ENSG00000197249	SERPINA1	0.0196891	0.00488384	1.14919	7.42587	16.419
ENSG00000115844	DLX2	0.0198865	0.00494997	-1.76549	0.782063	0.229495
ENSG00000164695	CHMP4C	0.0199144	0.00495928	-1.10117	4.93221	2.25115
ENSG00000189143	CLDN4	0.0200047	0.00498799	-1.19982	42.7016	18.4977
ENSG00000145945	FAM50B	0.0200147	0.00499538	-1.06582	2.49932	1.2561
ENSG00000271976	AC012467.2	0.0200147	0.00499265	1.037	0.91501	1.86863
ENSG00000169668	BCRP2	0.0200338	0.00500138	-1.76437	1.02915	0.299862
ENSG00000279706	AL353608.4	0.0200499	0.00500664	1.13577	0.561545	1.266
ENSG00000186451	SPATA12	0.0200559	0.00500935	-1.37191	1.9454	0.684924
ENSG00000171401	KRT13	0.0202492	0.00507006	-2.06855	4529.51	1079.81
ENSG00000126353	CCR7	0.0202765	0.00508063	-1.20267	3.5937	1.60006
ENSG00000148346	LCN2	0.0202765	0.00507985	-1.07673	30.0678	14.162
ENSG00000040608	RTN4R	0.0203555	0.00510293	-1.36266	1.3633	0.543418
ENSG00000100453	GZMB	0.0205246	0.00515035	-1.11172	3.5515	1.66819
ENSG00000280063	AC012676.5	0.0206357	0.00518312	-1.01304	2.28388	1.16252
ENSG00000237188	AC242426.3	0.0207364	0.00522281	1.22161	0.63177	1.52509
ENSG00000184163	C1QTNF12	0.0207749	0.00524246	-1.77935	0.548094	0.122484
ENSG00000262539	AC005829.2	0.0207749	0.00524225	-3.51644	0.979198	0.0889598
ENSG00000196208	GREB1	0.0209732	0.00530281	1.12745	0.790426	1.79599
ENSG00000178750	STX19	0.0211468	0.00535447	-1.68515	0.839804	0.250389
ENSG00000273284	AP001033.2	0.0211889	0.00536644	1.15853	0.533667	1.18339
ENSG00000157734	SNX22	0.021237	0.00538122	1.08169	3.62087	7.75961
ENSG00000134138	MEIS2	0.0213426	0.00541976	-1.02628	3.80155	1.78082
ENSG00000280721	LINC01943	0.0213689	0.00542907	1.07174	1.1046	2.3475
ENSG00000178852	EFCAB13	0.0216128	0.00550826	1.02814	2.04156	4.18568
ENSG00000206579	XKR4	0.0217211	0.00554118	-1.87455	0.742691	0.216535
ENSG00000165323	FAT3	0.0219041	0.00559863	1.9516	0.550222	2.16048
ENSG00000137078	SIT1	0.0221242	0.00566166	1.09181	1.29251	2.81248
ENSG00000158869	FCER1G	0.0221978	0.00568594	1.01701	2.53464	5.11141
ENSG00000241794	SPRR2A	0.0222445	0.00569929	-1.54215	768.162	263.722
ENSG00000225703	AC114737.1	0.0222717	0.00570899	-1.80579	0.514716	0.138398
ENSG00000225302	AC023283.1	0.0224347	0.00575625	-1.19981	1.97313	0.866304
ENSG00000179455	MKRN3	0.0225196	0.00578219	-1.14908	2.18239	0.954814
ENSG00000100985	MMP9	0.0226583	0.00582196	1.0438	19.8928	41.0202
ENSG00000233198	RNF224	0.022728	0.00584407	-1.71268	0.648096	0.200668
ENSG00000232995	RGS5	0.0233449	0.00603992	1.10401	0.691476	1.48724
ENSG00000177464	GPR4	0.023438	0.00608125	1.00437	2.24584	4.5415
ENSG00000182257	PRR34	0.0235404	0.00611937	-1.14041	3.13197	1.43379
ENSG00000279620	AC099494.3	0.0235922	0.00613575	-1.25551	1.24307	0.516273
ENSG00000180113	TDRD6	0.0236923	0.00616759	1.08975	0.857681	1.82089
ENSG00000138311	ZNF365	0.0237028	0.00617176	-1.40136	1.87282	0.656483
ENSG00000274487	AC244154.1	0.0238603	0.00622009	-1.02588	4.62963	2.21257
ENSG00000250510	GPR162	0.0238977	0.00623277	1.15524	1.05824	2.44316
ENSG00000171124	FUT3	0.0239531	0.00625311	-1.061	14.4109	6.82707
ENSG00000263020	AL662899.3	0.0239619	0.0062605	-1.89544	0.776615	0.2044
ENSG00000175538	KCNE3	0.0239841	0.00626856	1.2554	1.20589	2.81373
ENSG00000260992	DOCK9-AS2	0.0240587	0.006295	-1.73282	0.546514	0.165404
ENSG00000138028	CGREF1	0.0243092	0.00636992	-1.70993	0.746063	0.219423
ENSG00000262074	SNORD3B-2	0.0243976	0.00639757	1.0729	4.8402	10.255
ENSG00000152503	TRIM36	0.0246756	0.00649469	1.06185	0.667207	1.39424
ENSG00000124143	ARHGAP40	0.0247533	0.00652881	-1.26131	2.11712	0.852748
ENSG00000233836	AC139769.1	0.0248364	0.0065614	-1.16514	1.89798	0.793804
ENSG00000176697	BDNF	0.024949	0.0065961	-1.41028	0.881479	0.347519
ENSG00000213442	RPL18AP3	0.0249749	0.00660722	-1.50313	0.872383	0.304922
ENSG00000197258	EIF4BP6	0.0253336	0.00672539	-1.47923	0.755499	0.305099
ENSG00000163923	RPL39L	0.025438	0.00676714	1.00082	0.792227	1.58166
ENSG00000147676	MAL2	0.02555	0.00680471	-1.14621	69.9355	31.5256
ENSG00000274422	AC245060.5	0.0256287	0.00682728	1.08904	1.22245	2.66635
ENSG00000134198	TSPAN2	0.0256755	0.00684677	1.13094	0.86238	1.85965
ENSG00000174951	FUT1	0.0259239	0.00693298	-1.03567	6.5271	3.10729
ENSG00000147799	ARHGAP39	0.0259548	0.00694601	-1.01726	3.79325	1.79862
ENSG00000135960	EDAR	0.0259607	0.00694918	-1.69154	0.730885	0.208969
ENSG00000266524	GDF10	0.0259765	0.00695501	-2.09909	0.574849	0.138446
ENSG00000275882	IKBKGP1	0.0260081	0.00696665	-1.90629	1.6759	0.400978
ENSG00000162687	KCNT2	0.0260918	0.00699548	1.15989	0.67226	1.49708
ENSG00000277991	FP236241.1	0.0264297	0.00711526	-1.25759	4.98502	2.05944
ENSG00000102962	CCL22	0.0264998	0.00714517	-1.39641	6.38705	2.46452
ENSG00000160678	S100A1	0.0264998	0.00714551	-1.27269	1.17522	0.474582
ENSG00000133048	CHI3L1	0.0266642	0.00720618	1.02631	4.13698	8.38969
ENSG00000127252	HRASLS	0.0267279	0.00723323	-1.76311	0.665565	0.185555
ENSG00000085514	PILRA	0.0270232	0.00733304	1.23365	1.41598	3.3032
ENSG00000276644	DACH1	0.0270937	0.00735385	1.19193	0.478939	1.11225
ENSG00000269069	AC007842.1	0.0271003	0.00735728	1.19393	0.607952	1.45761
ENSG00000225756	DBH-AS1	0.0273801	0.007445	-2.14266	0.756372	0.184163
ENSG00000126246	IGFLR1	0.0277245	0.00755737	1.00939	2.36718	4.84177
ENSG00000258655	ARHGAP5-AS1	0.0277451	0.00756809	-1.34753	0.980101	0.373285
ENSG00000134317	GRHL1	0.0277652	0.00757528	-1.13713	55.2432	25.0533
ENSG00000125780	TGM3	0.0278898	0.00761538	-2.07104	416.081	98.9978
ENSG00000134716	CYP2J2	0.0280747	0.00767693	-1.11746	2.52948	1.15959
ENSG00000215559	ANKRD20A11P	0.0281497	0.00770261	1.50974	0.681332	1.94202
ENSG00000154639	CXADR	0.0282132	0.00772866	-1.01883	29.5405	14.4887
ENSG00000211972	IGHV3-66	0.0284987	0.00781944	3.21052	0.474236	4.42446
ENSG00000144821	MYH15	0.0286375	0.00787459	1.27375	0.548133	1.34117
ENSG00000147041	SYTL5	0.028648	0.00787938	-1.68126	0.833784	0.25524
ENSG00000206384	COL6A6	0.0288664	0.00794654	1.27856	0.678761	1.69848
ENSG00000261011	AL136982.4	0.0292783	0.00808508	-1.57059	0.802208	0.284508
ENSG00000254681	PKD1P5	0.0293204	0.0081021	1.11512	8.35429	18.1479
ENSG00000176998	HCG4	0.0297913	0.00827607	-1.87374	0.616294	0.182386
ENSG00000136689	IL1RN	0.0298316	0.0082891	-1.00684	235.011	116.88
ENSG00000109794	FAM149A	0.0299712	0.00833339	1.09352	0.968875	2.11522
ENSG00000244921	MTCYBP18	0.0300419	0.00835867	-1.4987	0.72018	0.221558
ENSG00000258539	AC068896.1	0.030059	0.00836704	-1.22174	1.41665	0.64395
ENSG00000165125	TRPV6	0.030077	0.00837575	-1.40974	1.37362	0.50834
ENSG00000108839	ALOX12	0.0304803	0.0085217	-1.29098	19.076	7.75528
ENSG00000173705	SUSD5	0.0311471	0.00873104	-1.6569	0.614119	0.172962
ENSG00000225422	RBMS1P1	0.0311934	0.00874978	1.1923	0.541731	1.23689
ENSG00000159214	CCDC24	0.0312597	0.00877604	-1.09697	2.34038	1.08049
ENSG00000205018	AC092384.1	0.0318723	0.00898516	1.31868	0.624022	1.61946
ENSG00000205571	SMN2	0.0319756	0.00902212	-1.32797	7.20427	2.93982
ENSG00000137558	PI15	0.0320639	0.00905838	1.6514	1.59445	5.01632
ENSG00000223839	FAM95B1	0.0320639	0.00905598	-1.46764	1.42983	0.512804
ENSG00000130037	KCNA5	0.0321308	0.00908172	2.0462	0.286447	1.22634
ENSG00000100162	CENPM	0.0322777	0.00913707	-1.13176	1.49111	0.615424
ENSG00000168263	KCNV2	0.0323385	0.00916031	-1.45084	0.715845	0.260843
ENSG00000132915	PDE6A	0.0324146	0.00918776	-1.43568	1.20795	0.432761
ENSG00000272668	AL590560.2	0.032415	0.00918985	-2.1658	0.450722	0.102347
ENSG00000070808	CAMK2A	0.0324863	0.00921731	-1.11067	2.89782	1.31989
ENSG00000233621	LINC01137	0.0324863	0.00921805	-1.01714	1.79806	0.844372
ENSG00000123610	TNFAIP6	0.0326457	0.00926926	1.26997	1.41375	3.39502
ENSG00000075035	WSCD2	0.0327461	0.00930382	-2.16969	1.6092	0.350216
ENSG00000144596	GRIP2	0.0329258	0.00937304	-1.01396	5.86661	2.91937
ENSG00000198840	MT-ND3	0.0329477	0.00938128	1.23073	122.095	286.545
ENSG00000132170	PPARG	0.0330301	0.00941488	-1.31066	0.893677	0.361775
ENSG00000134256	CD101	0.0331007	0.00943906	-1.0209	2.21367	1.10811
ENSG00000268713	AC005261.4	0.0331631	0.00945908	1.01083	0.732427	1.49179
ENSG00000246263	UBR5-AS1	0.0333408	0.00951981	1.0883	0.63134	1.35034
ENSG00000276141	WHAMMP3	0.0336872	0.00966005	1.1127	0.828589	1.74644
ENSG00000074047	GLI2	0.0337254	0.00967578	-1.19082	1.46295	0.618798
ENSG00000279021	AC092139.3	0.0340244	0.00977971	-1.00914	2.09387	0.989169
ENSG00000144792	ZNF660	0.0341888	0.00983323	1.17448	1.11023	2.56231
ENSG00000248672	LY75-CD302	0.0345623	0.00995973	-1.40458	4.69046	1.79324
ENSG00000162461	SLC25A34	0.034582	0.00996754	-1.46197	0.798825	0.274276
ENSG00000229456	RLIMP1	0.034898	0.0100843	1.08998	0.798369	1.76387
ENSG00000172350	ABCG4	0.0350504	0.0101401	-1.43586	1.05524	0.384827
ENSG00000101680	LAMA1	0.0351606	0.0101818	1.06953	1.45438	2.99114
ENSG00000234432	AC092171.3	0.0351692	0.0101864	-1.12723	2.49192	1.10274
ENSG00000117322	CR2	0.0351936	0.0102	1.61118	0.651299	2.03183
ENSG00000188747	NOXA1	0.0353886	0.0102782	-1.35363	1.62921	0.619621
ENSG00000272711	AC019069.1	0.0355309	0.0103282	-1.66033	0.606565	0.167177
ENSG00000175489	LRRC25	0.0357447	0.0104013	1.07044	2.32336	4.8239
ENSG00000284308	C2orf81	0.0357576	0.0104095	1.12335	0.637925	1.43875
ENSG00000171224	C10orf35	0.0359013	0.0104667	-1.36956	0.751141	0.269887
ENSG00000204618	RNF39	0.0360291	0.0105062	-1.40839	4.64506	1.71631
ENSG00000160307	S100B	0.0360398	0.0105116	-1.3406	2.05536	0.802218
ENSG00000128285	MCHR1	0.0361176	0.0105431	-1.69258	2.75733	0.848617
ENSG00000249962	AL157400.5	0.0361256	0.010549	-2.33294	0.498939	0.106736
ENSG00000189420	ZFP92	0.0362422	0.0105972	1.06839	0.845137	1.83758
ENSG00000217165	ANKRD18EP	0.0362427	0.0106007	1.21671	0.486081	1.12556
ENSG00000112309	B3GAT2	0.036273	0.0106129	1.1773	0.670457	1.56475
ENSG00000232788	AC078883.3	0.0362809	0.0106175	1.09844	0.548407	1.21904
ENSG00000198759	EGFL6	0.036289	0.010622	1.18736	5.36374	12.2619
ENSG00000117650	NEK2	0.0363363	0.0106381	-1.17834	1.66776	0.756972
ENSG00000204540	PSORS1C1	0.0363451	0.0106429	-1.68626	3.89135	1.19385
ENSG00000256667	KLRA1P	0.0365379	0.0107061	1.08814	0.726133	1.57999
ENSG00000231683	AL033397.1	0.0366778	0.0107561	1.45931	0.764714	2.06079
ENSG00000151715	TMEM45B	0.0368059	0.0108027	-1.18035	20.014	8.76038
ENSG00000175745	NR2F1	0.0368059	0.0108024	1.01308	0.857495	1.80566
ENSG00000189152	GRAPL	0.0373034	0.0109807	-1.16178	1.49138	0.649304
ENSG00000279428	AC087164.2	0.037379	0.0110099	-1.68443	0.722353	0.22794
ENSG00000108947	EFNB3	0.0375273	0.0110639	-1.06057	2.17576	1.01116
ENSG00000128510	CPA4	0.0375345	0.0110695	-1.1352	12.4967	5.58921
ENSG00000242071	RPL7AP6	0.0380239	0.0112511	-1.41756	0.632114	0.212779
ENSG00000008394	MGST1	0.0381128	0.0112845	-1.11564	4.52542	2.01812
ENSG00000227593	PHBP16	0.0381245	0.0112903	-1.99632	0.746573	0.162136
ENSG00000269915	AP006621.4	0.0387104	0.0115113	-1.93095	0.481944	0.0990695
ENSG00000186493	C5orf38	0.0387939	0.0115449	-1.80065	0.456262	0.117828
ENSG00000237276	ANO7L1	0.0388455	0.0115634	-1.46188	0.629351	0.222034
ENSG00000251455	AC092611.1	0.0390366	0.0116346	-1.54132	0.588567	0.244364
ENSG00000179859	AC104581.1	0.039192	0.0116905	-1.12747	2.88845	1.2822
ENSG00000122574	WIPF3	0.0392264	0.0117056	-1.59149	0.585044	0.181909
ENSG00000130303	BST2	0.0393347	0.0117403	-1.35982	42.0807	16.4197
ENSG00000272579	AL136370.1	0.0393858	0.0117653	1.06927	0.78518	1.63848
ENSG00000279409	AC020658.6	0.0394779	0.011811	-1.5966	0.863347	0.265227
ENSG00000274565	AC080038.1	0.0395828	0.0118468	-1.48546	0.975892	0.322956
ENSG00000198734	F5	0.0396836	0.0118834	1.16358	1.41694	3.14414
ENSG00000175564	UCP3	0.0398625	0.011959	-1.41991	0.707237	0.274551
ENSG00000213553	RPLP0P6	0.0405956	0.0122211	-1.08047	1.17494	0.556669
ENSG00000219410	AC125494.1	0.04067	0.0122511	1.38243	0.786268	2.0419
ENSG00000280145	CU638689.4	0.0406785	0.0122562	-1.42663	0.889658	0.323652
ENSG00000279355	AGPAT4-IT1	0.0412347	0.0124617	-1.10591	1.83237	0.854363
ENSG00000172058	SERF1A	0.0412402	0.0124676	1.5796	0.416014	1.27219
ENSG00000198502	HLA-DRB5	0.0413551	0.0125235	-2.32836	24.3567	4.88214
ENSG00000231831	MTHFD1P1	0.0416421	0.0126334	-1.09534	1.21559	0.602482
ENSG00000112394	SLC16A10	0.041693	0.0126642	1.18717	0.706113	1.6442
ENSG00000212122	TSSK1B	0.0417888	0.0127143	-1.48215	0.706548	0.250645
ENSG00000280594	AP000432.3	0.0419823	0.0127879	-1.04979	2.12784	1.03707
ENSG00000266820	KPNA2P3	0.0422801	0.0128969	-1.08741	1.52843	0.708616
ENSG00000116661	FBXO2	0.0442453	0.0136321	-1.0162	4.6158	2.27088
ENSG00000107485	GATA3	0.0446239	0.0137734	-1.19813	1.39036	0.63616
ENSG00000125618	PAX8	0.0447835	0.0138496	-1.15259	3.42757	1.57119
ENSG00000261189	AL031058.1	0.0450448	0.0139558	-1.45721	0.615691	0.190963
ENSG00000119888	EPCAM	0.045048	0.0139599	-1.60014	0.801271	0.270162
ENSG00000170561	IRX2	0.045168	0.0140134	-1.14058	2.18304	0.919166
ENSG00000232406	AL121895.1	0.0455216	0.0141538	-1.08984	1.25322	0.593791
ENSG00000277150	F8A3	0.0460515	0.0143552	1.81891	0.835943	2.94368
ENSG00000266946	MRPL37P1	0.0460977	0.0143838	-1.33015	0.755248	0.329036
ENSG00000267881	AC243967.1	0.0463503	0.014474	-2.00916	0.85484	0.233019
ENSG00000162650	ATXN7L2	0.0469109	0.0146807	-1.02279	2.27408	1.15965
ENSG00000188820	FAM26F	0.0469582	0.0146984	-1.66461	1.31179	0.403191
ENSG00000282278	AC058822.1	0.0471485	0.0147695	-2.8395	1.8977	0.281155
ENSG00000248485	PCP4L1	0.0473231	0.0148445	-1.04786	3.26738	1.54928
ENSG00000240801	AC132217.1	0.0475983	0.0149396	1.5162	0.721657	2.10802
ENSG00000283029	AL139099.5	0.0476018	0.0149487	1.16419	254.418	570.169
ENSG00000269374	AC011497.2	0.0482751	0.0152172	-1.44675	0.589406	0.191541
ENSG00000203780	FANK1	0.0484714	0.015285	-1.2474	0.857109	0.358622
ENSG00000227766	AL671277.1	0.0486832	0.0153667	-1.35224	0.783173	0.341563
ENSG00000249042	AC008771.1	0.0496883	0.0157907	-1.01613	2.13769	1.07154
