# Supplementary material for: Distinctive genes and signaling pathways associated with type 2 diabetes-related periodontitis: Preliminary study
Source: PLoS One. 2024 Jan 19;19(1):e0296925. doi: 10.1371/journal.pone.0296925 (PMC10798476; doi:10.1371/journal.pone.0296925)
Supplement: S4 Table — (XLSX) [file pone.0296925.s005.xlsx]

## Sheet: Planilha1
Table S4
GeneID	GeneName	Qval	Pval	logFC	AveCPM-DH	AveCPM-DP	Qval	Pval	logFC	AveCPM-HH	AveCPM-HP
ENSG00000144815	NXPE3	3.61e-26	1.11e-29	2.38846	6.26905	32.9371	4.43e-07	3.04e-09	1.8396	8.47614	30.324
ENSG00000159337	PLA2G4D	2.83e-25	1.22e-28	-6.19571	12.1298	0.162884	5.02e-10	6.84e-13	-3.69022	7.15052	0.550228
ENSG00000152078	TMEM56	7.55e-24	3.7e-27	4.02035	0.520043	8.50039	4.33e-08	1.37e-10	2.77524	1.29868	8.86811
ENSG00000276566	IGKV1D-13	2.63e-23	1.45e-26	8.34046	0.0730711	24.7314	6.54e-07	5.18e-09	4.60189	0.503047	12.2634
ENSG00000243290	IGKV1-12	2.68e-22	1.64e-25	3.90934	4.15771	62.5193	0.0355911	0.00698262	1.79307	7.6731	26.5975
ENSG00000186395	KRT10	2.06e-21	1.39e-24	-5.53802	276.743	5.96456	7.03e-08	2.52e-10	-3.55388	124.528	10.6018
ENSG00000123352	SPATS2	9.47e-21	6.97e-24	2.24612	7.07839	33.6846	1.69e-09	2.9e-12	1.70085	8.35343	27.1254
ENSG00000167768	KRT1	2.44e-20	1.94e-23	-6.8704	539.552	4.63716	0.00320223	0.00025926	-4.40716	434.331	20.4673
ENSG00000143603	KCNN3	5.79e-20	4.97e-23	2.78959	5.3474	37.0778	1.78e-16	5.5e-20	2.33009	6.20144	31.1414
ENSG00000211625	IGKV3D-20	3.57e-19	3.45e-22	5.21599	0.177337	6.67982	1.43e-05	2.36e-07	3.46515	0.536149	5.93831
ENSG00000211638	IGLV8-61	3.57e-19	3.51e-22	5.04267	0.364029	12.0003	0.000111487	3.19e-06	3.37158	2.8561	29.5883
ENSG00000124772	CPNE5	7.14e-19	7.45e-22	2.90264	5.29403	39.6942	3.38e-05	6.99e-07	1.88883	7.87239	29.1444
ENSG00000170456	DENND5B	1.18e-18	1.3e-21	3.30072	4.67244	46.1474	3.7e-07	2.45e-09	2.21776	8.99888	41.8416
ENSG00000134285	FKBP11	2.69e-18	3.13e-21	2.73294	10.3437	68.8983	1.62e-08	4.01e-11	2.11973	13.1133	56.9682
ENSG00000166562	SEC11C	3.26e-18	4e-21	2.7089	9.24124	60.4801	6.11e-07	4.58e-09	1.92012	15.3916	58.2266
ENSG00000004468	CD38	3.99e-18	5.14e-21	3.55277	3.31901	39.0464	1.88e-07	9.15e-10	2.42195	7.45716	39.9398
ENSG00000147535	PLPP5	2.53e-17	3.42e-20	2.2916	7.00666	34.4471	3.19e-08	8.89e-11	1.83022	8.94583	31.7859
ENSG00000100629	CEP128	3.52e-17	4.97e-20	2.46348	8.13707	44.9735	3.7e-07	2.44e-09	1.7861	12.1621	41.9345
ENSG00000177301	KCNA2	5.17e-17	7.62e-20	2.92367	2.15786	16.4759	3.31e-07	1.99e-09	2.40984	3.62524	19.2485
ENSG00000033170	FUT8	1e-16	1.54e-19	2.69172	8.28533	53.6469	7.33e-08	2.68e-10	1.92332	12.5171	47.4557
ENSG00000269028	MTRNR2L12	1.13e-16	1.8e-19	9.07095	0.149346	80.6978	1.81e-16	6.7e-20	3.93642	2.24943	34.3502
ENSG00000137747	TMPRSS13	1.48e-16	2.44e-19	-3.20688	16.8877	1.82356	0.000354526	1.5e-05	-1.43882	13.1825	4.86426
ENSG00000167476	JSRP1	1.51e-16	2.59e-19	3.56502	1.9556	23.1914	2.26e-07	1.17e-09	2.56498	2.13603	12.5959
ENSG00000102531	FNDC3A	2.04e-16	3.63e-19	2.34658	26.744	136.095	3.7e-07	2.39e-09	1.86086	35.9356	130.499
ENSG00000116761	CTH	2.55e-16	4.69e-19	3.71643	0.374681	4.96915	2.13e-06	2.15e-08	2.476	0.697634	3.85724
ENSG00000198833	UBE2J1	3.42e-16	6.5e-19	2.42134	24.9896	133.951	4.23e-06	4.91e-08	1.66119	35.7573	113.058
ENSG00000155304	HSPA13	3.64e-16	7.15e-19	2.76092	9.67194	65.6265	2.79e-07	1.6e-09	1.9693	16.6834	65.3024
ENSG00000177311	ZBTB38	4.37e-16	9.12e-19	2.19041	24.7496	113.053	6e-07	4.45e-09	1.65765	31.4648	99.2453
ENSG00000134061	CD180	4.67e-16	1e-18	3.19134	1.88724	17.3414	1.02e-05	1.51e-07	2.44957	3.35397	18.3011
ENSG00000051108	HERPUD1	1.05e-15	2.39e-18	3.11697	27.8525	241.705	1.25e-07	5.25e-10	2.05205	47.5078	196.983
ENSG00000068912	ERLEC1	1.19e-15	2.79e-18	2.30396	12.8267	63.4223	2.28e-06	2.36e-08	1.62496	18.0112	55.5298
ENSG00000073849	ST6GAL1	1.19e-15	2.87e-18	2.88352	22.9233	169.234	1.11e-06	9.64e-09	2.28078	34.4372	167.333
ENSG00000172469	MANEA	1.19e-15	2.93e-18	2.52211	4.81022	27.7075	1.32e-07	5.79e-10	1.83655	7.69227	27.4475
ENSG00000153066	TXNDC11	1.33e-15	3.34e-18	2.31682	15.8609	79.1423	1.62e-08	3.9e-11	1.82774	20.1075	71.3496
ENSG00000137502	RAB30	1.44e-15	3.72e-18	2.53255	9.12062	52.8435	4.6e-07	3.21e-09	1.77176	14.9728	51.1094
ENSG00000224041	IGKV3D-15	1.5e-15	3.95e-18	5.52885	0.120472	5.7087	0.00445859	0.000407858	3.34006	0.858228	8.72102
ENSG00000278196	IGLV2-8	1.62e-15	4.37e-18	4.47024	7.52013	166.774	0.0198551	0.00315486	1.89392	33.9747	126.26
ENSG00000136010	ALDH1L2	2.19e-15	6.05e-18	2.66265	5.35161	34.0112	1.05e-09	1.63e-12	2.10982	9.73347	42.0132
ENSG00000123131	PRDX4	3.07e-15	8.65e-18	1.91917	13.6076	51.5727	2.61e-07	1.48e-09	1.60135	16.5832	50.2976
ENSG00000185862	EVI2B	3.49e-15	1.01e-17	2.74078	5.82537	38.9762	3.67e-07	2.34e-09	2.14562	9.32475	41.2431
ENSG00000159110	IFNAR2	3.77e-15	1.11e-17	2.08252	7.84766	33.3255	1.48e-06	1.36e-08	1.4378	10.941	29.6158
ENSG00000108622	ICAM2	4.04e-15	1.21e-17	2.19417	3.23271	14.9426	4.74e-07	3.37e-09	1.54724	4.3114	12.5696
ENSG00000230006	ANKRD36BP2	4.78e-15	1.47e-17	4.13447	9.67761	170.054	7.03e-07	5.61e-09	2.6266	21.687	133.924
ENSG00000058091	CDK14	5.47e-15	1.75e-17	2.42436	4.34615	23.3871	2.44e-08	6.41e-11	1.89433	6.11235	22.7128
ENSG00000076662	ICAM3	5.47e-15	1.78e-17	2.21324	7.01979	32.5899	1.39e-05	2.29e-07	1.77223	8.45841	28.8761
ENSG00000128590	DNAJB9	5.47e-15	1.72e-17	2.97976	8.51969	67.2899	3.75e-07	2.53e-09	1.85944	16.296	59.1024
ENSG00000152689	RASGRP3	6.46e-15	2.14e-17	1.97154	4.07736	16.0517	0.00019559	6.87e-06	1.28087	5.94556	14.4144
ENSG00000211970	IGHV4-61	1.1e-14	3.72e-17	3.92305	0.803552	12.2372	0.000168633	5.57e-06	3.16112	1.80103	16.1247
ENSG00000264230	ANXA8L1	1.12e-14	3.86e-17	-2.45121	71.5514	12.9946	7.12e-07	5.77e-09	-1.59534	71.3788	23.633
ENSG00000067048	DDX3Y	1.28e-14	4.49e-17	-7.95015	17.412	0.08284	1.69e-09	2.93e-12	10.4038	0.00862686	18.5583
ENSG00000173221	GLRX	1.37e-14	4.94e-17	2.28574	6.02909	29.4669	1.14e-07	4.51e-10	2.01444	7.0652	28.5083
ENSG00000135916	ITM2C	1.68e-14	6.18e-17	2.62178	18.5113	114.059	0.000123022	3.63e-06	1.61714	28.9498	88.8059
ENSG00000063587	ZNF275	1.69e-14	6.32e-17	2.1356	8.02517	35.4117	7.32e-07	5.97e-09	1.58919	10.9431	32.9041
ENSG00000122188	LAX1	1.83e-14	6.96e-17	3.19181	6.74684	61.7279	3.17e-07	1.88e-09	2.48047	10.2195	57.0124
ENSG00000211640	IGLV6-57	2.15e-14	8.45e-17	4.11039	0.689493	11.9849	0.000197075	6.96e-06	2.28234	1.14474	5.5526
ENSG00000211949	IGHV3-23	2.15e-14	8.43e-17	3.69909	4.69182	60.9884	0.000752039	3.89e-05	2.12678	14.4307	63.0284
ENSG00000183878	UTY	2.36e-14	9.42e-17	-8.72223	15.1894	0.04142	2.79e-13	1.56e-16	12.0066	0	14.8652
ENSG00000111859	NEDD9	2.43e-14	9.83e-17	2.07727	9.261	39.1898	0.00543032	0.000539405	1.19922	14.8634	34.13
ENSG00000143520	FLG2	2.75e-14	1.15e-16	-4.90341	9.96879	0.34061	0.00399411	0.000350547	-2.19339	4.05221	0.895964
ENSG00000165566	AMER2	2.75e-14	1.15e-16	4.35843	0.147403	3.13497	6.91e-05	1.78e-06	2.94182	0.327701	2.51168
ENSG00000226777	FAM30A	3.86e-14	1.63e-16	3.08174	11.1228	94.2399	0.000133597	4.04e-06	2.37111	19.9927	103.425
ENSG00000152256	PDK1	3.89e-14	1.67e-16	2.79628	21.6427	150.454	1.09e-09	1.75e-12	2.21851	31.8182	148.073
ENSG00000146094	DOK3	4.34e-14	1.89e-16	1.96748	5.65725	22.2118	8.04e-05	2.14e-06	1.51473	6.73357	19.2349
ENSG00000167861	HID1	4.44e-14	1.96e-16	2.76839	4.10419	28.0866	1.05e-08	2.34e-11	2.28653	5.22326	25.4721
ENSG00000113615	SEC24A	4.86e-14	2.17e-16	2.10824	19.2917	83.2152	1.64e-07	7.5e-10	1.39939	27.3898	72.2254
ENSG00000235750	KIAA0040	5.47e-14	2.49e-16	1.71734	8.65886	28.5718	0.000555361	2.62e-05	1.0541	12.6445	26.2331
ENSG00000240864	IGKV1-16	6.27e-14	2.94e-16	4.80921	2.09206	58.7303	0.0405695	0.00838591	2.14936	6.9153	30.6873
ENSG00000111885	MAN1A1	6.39e-14	3.06e-16	1.88556	21.827	80.7816	0.000102026	2.88e-06	1.15047	35.7029	79.2276
ENSG00000180638	SLC47A2	8.09e-14	3.97e-16	-3.38307	10.0159	0.933268	0.00169522	0.000113867	-2.11139	6.81567	1.57527
ENSG00000197943	PLCG2	8.09e-14	3.97e-16	2.2151	17.4687	81.2372	4.71e-08	1.52e-10	1.81426	22.269	78.2955
ENSG00000091490	SEL1L3	9.02e-14	4.48e-16	3.15995	16.7852	150.114	2.35e-07	1.25e-09	2.55083	25.0483	146.768
ENSG00000129824	RPS4Y1	9.46e-14	4.76e-16	-7.84385	29.7632	0.115308	9.47e-12	8.79e-15	11.8494	0	13.3314
ENSG00000093072	ADA2	1.08e-13	5.52e-16	2.41947	15.6999	84.0711	2.07e-06	2.01e-08	2.00805	21.4569	86.2994
ENSG00000172716	SLFN11	1.2e-13	6.21e-16	1.98362	10.9529	43.4327	2.26e-07	1.18e-09	1.44184	15.3111	41.5631
ENSG00000164938	TP53INP1	1.21e-13	6.3e-16	2.57968	21.7441	130.096	1.16e-05	1.78e-07	2.01976	31.3773	127.218
ENSG00000099725	PRKY	1.27e-13	6.71e-16	-12.0151	10.8851	0	2.13e-10	2.77e-13	7.67616	0.0176565	4.06743
ENSG00000198794	SCAMP5	1.56e-13	8.31e-16	2.70592	3.04186	19.8942	3.88e-06	4.42e-08	2.27312	3.42247	16.5473
ENSG00000168081	PNOC	1.62e-13	8.73e-16	3.56649	0.686031	8.23306	1.43e-05	2.38e-07	2.65737	0.859466	5.41478
ENSG00000003400	CASP10	2.03e-13	1.11e-15	2.08973	13.7527	58.6428	4.13e-08	1.2e-10	1.66346	16.2671	51.5202
ENSG00000179477	ALOX12B	2.06e-13	1.14e-15	-4.19021	32.4451	1.72865	0.00059666	2.88e-05	-2.68857	16.5791	2.55917
ENSG00000164691	TAGAP	3.12e-13	1.74e-15	2.08229	8.96976	38.0546	0.00015951	5.19e-06	1.60996	11.481	35.0254
ENSG00000180535	BHLHA15	3.15e-13	1.78e-15	3.58884	0.633753	7.69858	1.22e-05	1.89e-07	2.72084	1.15753	7.62818
ENSG00000182162	P2RY8	3.36e-13	1.93e-15	2.29835	4.6234	22.8461	0.00115493	6.76e-05	1.58668	6.17257	18.526
ENSG00000118946	PCDH17	3.93e-13	2.29e-15	1.72341	7.97857	26.3212	1.22e-05	1.89e-07	1.37263	9.16088	23.6925
ENSG00000251546	IGKV1D-39	4e-13	2.35e-15	3.80932	11.4738	160.885	0.000602127	2.92e-05	3.06733	18.8756	158.241
ENSG00000196549	MME	4.1e-13	2.44e-15	2.70895	11.17	72.9209	0.000218806	7.89e-06	1.66107	18.3334	57.9762
ENSG00000154114	TBCEL	4.14e-13	2.49e-15	1.59281	7.93502	23.9639	5.73e-06	7.37e-08	1.38703	10.2352	26.7704
ENSG00000149054	ZNF215	5.89e-13	3.58e-15	3.17454	2.92093	26.4697	3.84e-06	4.35e-08	1.87038	6.33124	23.1322
ENSG00000065308	TRAM2	6.08e-13	3.73e-15	2.03787	19.8192	81.4893	7.92e-09	1.71e-11	1.68824	24.904	80.2454
ENSG00000145088	EAF2	6.78e-13	4.2e-15	2.99059	1.82034	14.5281	1.89e-05	3.32e-07	1.99545	3.19564	12.7221
ENSG00000070669	ASNS	7.79e-13	4.92e-15	2.09671	5.24217	22.5501	2.04e-05	3.68e-07	1.53635	7.30709	21.1697
ENSG00000255733	IFNG-AS1	1.02e-12	6.48e-15	3.46652	0.815238	9.08063	0.000221368	8.05e-06	2.07386	1.83185	7.71813
ENSG00000259834	AL365361.1	1.05e-12	6.76e-15	3.45277	2.22909	24.4735	9.24e-08	3.43e-10	2.64007	4.45261	27.7312
ENSG00000196684	HSH2D	1.08e-12	7.02e-15	2.86769	3.88095	28.4179	0.00107722	6.18e-05	1.67084	6.04233	19.2326
ENSG00000114374	USP9Y	1.17e-12	7.9e-15	-6.5831	15.055	0.133309	7.09e-15	3.07e-18	11.786	0	12.7591
ENSG00000169851	PCDH7	1.17e-12	7.93e-15	-2.19869	31.7965	6.80573	5.64e-08	1.87e-10	-1.57719	28.4329	9.53908
ENSG00000241106	HLA-DOB	1.17e-12	7.88e-15	2.86358	1.7669	12.9243	3.53e-07	2.22e-09	2.49092	2.37171	13.3216
ENSG00000259772	AC012236.1	1.17e-12	7.76e-15	3.78412	0.35075	4.91167	9.41e-05	2.6e-06	2.66681	0.655042	4.16215
ENSG00000211669	IGLV3-10	1.36e-12	9.23e-15	4.38771	1.33234	27.9669	0.000186493	6.44e-06	3.10875	2.9308	25.2977
ENSG00000172578	KLHL6	1.37e-12	9.44e-15	2.58369	10.0734	60.4679	0.000255687	9.91e-06	1.80015	15.924	55.4434
ENSG00000260916	CCPG1	1.38e-12	9.54e-15	2.14055	18.5501	81.8769	2.19e-06	2.22e-08	1.77456	25.9421	88.7323
ENSG00000178372	CALML5	1.39e-12	9.73e-15	-5.06034	31.2788	0.895675	0.00513347	0.000496582	-2.53084	12.5947	2.17712
ENSG00000115165	CYTIP	1.41e-12	9.93e-15	2.53495	5.80969	33.785	0.00029333	1.17e-05	1.87059	9.36428	34.2119
ENSG00000136840	ST6GALNAC4	1.44e-12	1.03e-14	1.81951	6.4323	22.8363	4.39e-06	5.34e-08	1.38397	7.59578	19.793
ENSG00000169435	RASSF6	1.44e-12	1.04e-14	2.78769	3.82	26.4358	0.00010295	2.91e-06	2.15336	5.70496	25.3802
ENSG00000211899	IGHM	1.44e-12	1.03e-14	4.08435	20.2328	343.279	0.000184781	6.33e-06	2.77908	63.977	439.141
ENSG00000177272	KCNA3	1.57e-12	1.14e-14	2.80489	5.29888	37.132	1.03e-05	1.53e-07	2.17097	8.76111	39.4402
ENSG00000224373	IGHV4-59	1.78e-12	1.31e-14	3.52034	4.68875	53.8781	4.23e-06	5.05e-08	3.0804	10.6951	90.4619
ENSG00000198855	FICD	1.92e-12	1.42e-14	2.08019	3.59153	15.3227	1.19e-07	4.87e-10	1.9226	4.26845	16.1496
ENSG00000158517	NCF1	1.93e-12	1.44e-14	2.13025	2.91677	12.7148	3e-05	5.95e-07	1.78688	3.06071	10.5476
ENSG00000026751	SLAMF7	1.99e-12	1.5e-14	3.19818	13.6543	125.408	9.98e-07	8.64e-09	2.44414	23.5622	128.207
ENSG00000188596	CFAP54	1.99e-12	1.52e-14	3.71318	2.82258	37.098	5.78e-08	2e-10	2.71309	5.72948	37.5532
ENSG00000188373	C10orf99	2.01e-12	1.54e-14	-3.11712	33.4669	3.78272	0.000277031	1.09e-05	-2.51994	33.0848	5.76188
ENSG00000010671	BTK	2.42e-12	1.91e-14	2.0066	3.31716	13.4017	6.44e-06	8.6e-08	1.754	4.10746	13.836
ENSG00000225783	MIAT	2.42e-12	1.9e-14	1.64343	22.8844	71.5963	0.00230094	0.000169428	1.19242	25.726	58.7731
ENSG00000239732	TLR9	2.42e-12	1.92e-14	2.64477	1.20618	7.59861	3.96e-05	8.61e-07	2.47208	1.05605	5.85287
ENSG00000168824	AC110814.1	2.47e-12	1.97e-14	-2.53	23.8513	4.09129	6.24e-05	1.52e-06	-1.98222	17.9817	4.5541
ENSG00000081189	MEF2C	2.53e-12	2.03e-14	2.14305	10.7828	47.7347	2.55e-06	2.71e-08	1.60823	16.1962	49.3535
ENSG00000170476	MZB1	2.75e-12	2.23e-14	3.84614	16.2211	233.365	2.07e-06	2.05e-08	2.64619	32.2398	201.809
ENSG00000153162	BMP6	2.8e-12	2.31e-14	2.50648	2.50921	14.3834	7.39e-05	1.92e-06	1.74339	3.91094	13.0873
ENSG00000211660	IGLV2-23	2.8e-12	2.3e-14	4.48678	5.9158	132.687	0.000194583	6.82e-06	2.73161	29.0522	192.979
ENSG00000048462	TNFRSF17	3.27e-12	2.71e-14	3.68864	1.21566	15.7575	4.56e-05	1.04e-06	2.43171	2.19771	11.8494
ENSG00000127152	BCL11B	3.85e-12	3.21e-14	-1.55894	31.9732	10.7647	3.18e-05	6.46e-07	-1.03543	27.2127	13.2883
ENSG00000153789	FAM92B	3.94e-12	3.31e-14	3.85232	0.183869	2.7428	0.000522926	2.44e-05	2.58875	0.343616	2.05569
ENSG00000076641	PAG1	4e-12	3.39e-14	1.6873	11.7431	37.9251	9.79e-06	1.44e-07	1.37092	15.1454	39.1574
ENSG00000131002	TXLNGY	4.11e-12	3.5e-14	-6.88429	15.6996	0.127901	8.37e-15	4.14e-18	13.0584	0	30.8182
ENSG00000177455	CD19	5.33e-12	4.57e-14	2.95101	1.34367	10.4548	0.00095788	5.33e-05	1.9564	2.35946	9.14579
ENSG00000106415	GLCCI1	5.41e-12	4.68e-14	2.76262	7.37933	50.1785	1.83e-07	8.62e-10	2.13957	9.71855	42.8048
ENSG00000133740	E2F5	5.64e-12	4.91e-14	2.20445	1.7948	8.36931	5.02e-10	7.14e-13	1.95898	2.04768	7.92675
ENSG00000179715	PCED1B	6.01e-12	5.27e-14	2.31246	2.13972	10.7356	9.98e-07	8.59e-09	1.91917	2.578	9.73293
ENSG00000185966	LCE3E	7.14e-12	6.31e-14	-4.50018	16.873	0.707976	0.0246459	0.00425297	-2.27396	9.81821	2.02409
ENSG00000071537	SEL1L	7.98e-12	7.15e-14	2.88669	47.466	351.122	3.7e-07	2.47e-09	2.25958	78.2769	374.81
ENSG00000184459	BPIFC	8.38e-12	7.55e-14	-4.88583	2.97149	0.099074	0.000156673	5.01e-06	-2.81103	2.9981	0.422726
ENSG00000167914	GSDMA	8.51e-12	7.72e-14	-4.30237	7.08513	0.35096	0.00137055	8.44e-05	-2.24335	3.97255	0.830362
ENSG00000138185	ENTPD1	9.62e-12	8.79e-14	1.56853	20.6796	61.3601	1.88e-07	9.15e-10	1.32835	24.5274	61.5587
ENSG00000144468	RHBDD1	1.03e-11	9.47e-14	1.6216	10.076	31.1216	2.07e-06	2.05e-08	1.31514	11.7088	29.1078
ENSG00000146666	LINC00525	1.09e-11	1.01e-13	4.16856	0.145113	2.70388	6.44e-05	1.6e-06	3.49062	0.207874	2.34952
ENSG00000180879	SSR4	1.27e-11	1.19e-13	2.70075	40.4238	262.889	3.08e-07	1.81e-09	1.98807	55.4501	219.955
ENSG00000168283	BMI1	1.42e-11	1.35e-13	1.80757	9.3145	32.6912	0.000104568	2.96e-06	1.15299	13.0903	29.0806
ENSG00000012817	KDM5D	1.48e-11	1.42e-13	-6.47397	24.4911	0.288168	5.59e-13	3.46e-16	12.1047	0.00320208	29.5156
ENSG00000164440	TXLNB	1.58e-11	1.52e-13	2.90205	1.0541	7.9978	0.00122518	7.34e-05	1.59598	1.90147	5.75606
ENSG00000263426	RN7SL471P	1.59e-11	1.54e-13	-2.60771	9.44392	1.52616	1.03e-05	1.55e-07	-3.12756	11.5199	1.31911
ENSG00000065809	FAM107B	1.63e-11	1.6e-13	1.74151	8.85274	29.7078	0.000400828	1.76e-05	1.14148	12.4918	27.528
ENSG00000198879	SFMBT2	1.63e-11	1.59e-13	1.94498	8.16456	31.555	1.75e-05	3.04e-07	1.4912	10.2752	28.8705
ENSG00000211651	IGLV1-44	1.8e-11	1.77e-13	3.58624	7.37084	88.5971	0.000161013	5.27e-06	2.38713	11.2392	58.7837
ENSG00000243238	IGKV2-30	2.14e-11	2.12e-13	4.95457	1.84592	57.3386	0.00205456	0.000145248	2.59523	8.69964	52.5842
ENSG00000121895	TMEM156	2.21e-11	2.21e-13	3.73551	0.599405	8.02169	0.00251064	0.000188826	1.94674	1.53436	5.91336
ENSG00000086619	ERO1B	2.49e-11	2.51e-13	2.04592	3.00112	12.4228	0.000296312	1.19e-05	1.27662	4.32395	10.4473
ENSG00000164694	FNDC1	2.6e-11	2.63e-13	2.50034	5.34069	30.3336	0.00176259	0.000119401	1.28081	6.79337	16.4958
ENSG00000167077	MEI1	2.77e-11	2.82e-13	3.39383	2.46369	25.9732	0.000253576	9.76e-06	2.38017	4.25522	22.1505
ENSG00000183760	ACP7	2.9e-11	2.99e-13	-4.76168	3.54849	0.117075	0.00148718	9.47e-05	-2.12089	1.55271	0.345843
ENSG00000168405	CMAHP	2.97e-11	3.08e-13	2.29686	4.30793	21.2777	2.13e-05	3.9e-07	1.55057	5.18792	15.1671
ENSG00000101194	SLC17A9	2.98e-11	3.11e-13	2.49954	6.02987	34.2012	3.7e-07	2.4e-09	1.93159	6.97983	26.6084
ENSG00000281852	BX276092.9	3.07e-11	3.22e-13	3.54007	0.550328	6.48449	1.22e-05	1.91e-07	2.69979	0.861617	5.602
ENSG00000143297	FCRL5	3.17e-11	3.37e-13	3.41808	13.5676	145.109	2.62e-05	4.96e-07	2.38741	24.0487	125.822
ENSG00000174791	RIN1	3.17e-11	3.35e-13	-1.89045	16.5932	4.39378	0.000161013	5.26e-06	-1.21277	12.7108	5.50128
ENSG00000178585	CTNNBIP1	3.58e-11	3.83e-13	-2.23234	51.4846	10.8701	0.000422917	1.88e-05	-1.50895	41.8995	14.7273
ENSG00000176533	GNG7	3.95e-11	4.31e-13	2.34627	2.30329	11.7877	0.000227685	8.46e-06	1.58831	3.4492	10.3604
ENSG00000225205	AC078883.1	3.95e-11	4.31e-13	2.42237	1.43499	7.78813	0.000177578	5.96e-06	1.52561	2.49811	7.18526
ENSG00000243466	IGKV1-5	3.95e-11	4.26e-13	4.14701	13.9233	246.74	2.31e-05	4.29e-07	3.09458	25.277	215.93
ENSG00000275342	PRAG1	3.95e-11	4.3e-13	-2.08265	23.7917	5.59763	3.16e-05	6.39e-07	-1.22288	18.6115	7.98219
ENSG00000111405	ENDOU	5.93e-11	6.55e-13	-2.84559	14.0842	1.95349	0.00352966	0.000295376	-1.93173	13.1433	3.44749
ENSG00000242371	IGKV1-39	6.04e-11	6.7e-13	3.3737	2.07064	21.5399	0.0241767	0.00414659	2.37207	3.10139	16.0677
ENSG00000163141	BNIPL	6.13e-11	6.84e-13	-2.87022	17.43	2.33132	0.001636	0.000108776	-1.59194	13.3167	4.4209
ENSG00000249096	LINC02362	6.52e-11	7.32e-13	3.00275	1.15942	9.34768	4.23e-06	4.94e-08	2.63098	1.30087	8.05093
ENSG00000155966	AFF2	7.11e-11	8.12e-13	2.6312	1.28005	7.86588	0.00270233	0.000207756	1.57152	2.31951	6.88517
ENSG00000129128	SPCS3	7.79e-11	8.98e-13	1.98118	41.5383	164.069	5.77e-05	1.38e-06	1.4371	58.5512	158.523
ENSG00000110777	POU2AF1	8.32e-11	9.64e-13	2.80417	13.3674	93.4511	1.79e-05	3.11e-07	2.36976	20.4932	105.911
ENSG00000211664	IGLV2-18	8.34e-11	9.72e-13	7.197	0.0761562	11.5884	0.00856785	0.00101477	3.4354	0.899907	9.74967
ENSG00000211649	IGLV7-46	8.4e-11	9.84e-13	4.21348	1.07048	19.9201	0.0131136	0.00182169	1.98866	3.46303	13.7532
ENSG00000067646	ZFY	8.48e-11	9.98e-13	-7.5581	6.78152	0.04142	1.6e-12	1.19e-15	10.6462	0	5.78995
ENSG00000101213	PTK6	8.56e-11	1.01e-12	-2.26042	23.7673	4.87736	0.0141714	0.00202211	-1.01539	16.848	8.33686
ENSG00000138709	LARP1B	8.57e-11	1.02e-12	1.83111	6.51671	23.2822	2.5e-07	1.36e-09	1.36801	9.25581	23.8643
ENSG00000211648	IGLV1-47	8.87e-11	1.06e-12	4.38553	3.70416	77.5068	4.39e-06	5.38e-08	3.49491	7.09504	79.9996
ENSG00000118363	SPCS2	9.16e-11	1.1e-12	1.93079	17.8324	68.086	6.07e-08	2.14e-10	1.46292	23.5821	64.9743
ENSG00000104055	TGM5	1.13e-10	1.37e-12	-3.1247	7.91583	0.858638	6.68e-05	1.69e-06	-2.4475	4.81027	0.882972
ENSG00000162298	SYVN1	1.17e-10	1.42e-12	1.92441	26.1682	99.4587	8.82e-07	7.42e-09	1.44354	30.6594	83.3704
ENSG00000169962	TAS1R3	1.2e-10	1.47e-12	2.68193	2.353	15.2242	1.38e-05	2.24e-07	2.03395	2.90522	11.893
ENSG00000178607	ERN1	1.2e-10	1.48e-12	1.94861	19.5998	75.7994	0.000139166	4.26e-06	1.58465	24.3252	72.9315
ENSG00000139193	CD27	1.31e-10	1.62e-12	3.31218	4.36705	43.4658	7.15e-06	9.82e-08	2.27256	6.32338	30.5386
ENSG00000137265	IRF4	1.34e-10	1.67e-12	3.38208	20.6367	215.226	6.45e-07	5.03e-09	2.81977	27.1414	191.615
ENSG00000163472	TMEM79	1.4e-10	1.74e-12	-2.53549	50.2372	8.61731	0.000105924	3.01e-06	-1.5582	34.9277	11.8592
ENSG00000154930	ACSS1	1.46e-10	1.83e-12	1.72919	9.06287	30.1735	7.32e-07	6.02e-09	1.44026	8.96297	24.3129
ENSG00000163421	PROK2	1.56e-10	1.97e-12	3.91864	0.214443	3.24903	6.54e-05	1.64e-06	2.97303	0.242348	1.90789
ENSG00000186283	TOR3A	1.56e-10	1.97e-12	1.69032	11.4373	37.0429	4.56e-06	5.73e-08	1.31554	12.3196	30.6509
ENSG00000172071	EIF2AK3	1.59e-10	2.02e-12	1.78046	9.7715	33.6779	1.02e-07	3.89e-10	1.40255	13.8339	36.5552
ENSG00000171219	CDC42BPG	1.64e-10	2.1e-12	-2.24484	43.8894	9.14462	1.94e-05	3.45e-07	-1.23374	27.9385	11.9102
ENSG00000077943	ITGA8	1.68e-10	2.15e-12	1.83724	3.10121	11.1948	0.00508946	0.000488548	1.2274	5.27038	12.3458
ENSG00000049656	CLPTM1L	1.7e-10	2.19e-12	1.7528	27.5705	93.0507	1.17e-06	1.02e-08	1.39658	29.6805	78.1191
ENSG00000124256	ZBP1	1.75e-10	2.26e-12	2.84562	4.3732	31.5396	0.000938154	5.19e-05	1.71146	6.76286	22.1416
ENSG00000114850	SSR3	1.78e-10	2.31e-12	1.80486	35.9359	125.624	4.56e-06	5.76e-08	1.47469	45.5423	126.543
ENSG00000051523	CYBA	1.78e-10	2.32e-12	1.89224	31.9888	118.847	0.00249789	0.00018737	1.18809	40.5189	92.3059
ENSG00000165246	NLGN4Y	1.88e-10	2.47e-12	-10.8333	4.79727	0	5.96e-09	1.22e-11	10.0173	0	3.74446
ENSG00000211947	IGHV3-21	2.11e-10	2.8e-12	4.17526	3.39013	61.3489	0.0137396	0.0019435	1.73848	10.4488	34.8738
ENSG00000151135	TMEM263	2.13e-10	2.83e-12	2.05952	5.9119	24.7086	1.24e-05	1.99e-07	1.31056	8.85153	21.9262
ENSG00000008441	NFIX	2.26e-10	3.02e-12	-1.78952	73.4458	21.1587	0.000840643	4.52e-05	-1.34152	58.0339	22.9114
ENSG00000048052	HDAC9	2.26e-10	3.04e-12	1.80159	4.33748	15.2145	0.000294332	1.18e-05	1.18975	6.24518	14.2131
ENSG00000112303	VNN2	2.36e-10	3.18e-12	3.21474	0.990541	9.11701	4.23e-06	5.04e-08	2.68295	1.07427	6.89797
ENSG00000165409	TSHR	2.51e-10	3.4e-12	2.47499	0.631829	3.56954	2.44e-08	6.49e-11	2.44475	0.78425	4.28318
ENSG00000258572	AL133467.1	2.53e-10	3.44e-12	3.12654	0.222713	1.97732	0.000191829	6.68e-06	2.64358	0.285841	1.78668
ENSG00000084070	SMAP2	2.68e-10	3.66e-12	1.71011	15.0938	49.3695	0.000914542	5.02e-05	1.16585	19.0059	42.637
ENSG00000236946	HNRNPA1P70	2.77e-10	3.8e-12	3.03992	0.417852	3.5112	0.00877846	0.00104953	1.68057	0.878625	2.80612
ENSG00000239951	IGKV3-20	2.78e-10	3.83e-12	4.31121	20.7235	411.474	0.000369582	1.59e-05	2.87046	52.9956	387.569
ENSG00000113621	TXNDC15	2.8e-10	3.89e-12	1.64942	12.4558	39.1997	6.43e-06	8.55e-08	1.25802	14.627	34.9618
ENSG00000169330	KIAA1024	2.95e-10	4.13e-12	2.26725	0.827177	4.04179	0.000225596	8.32e-06	1.4792	1.13418	3.1706
ENSG00000117500	TMED5	3e-10	4.21e-12	1.65267	15.1764	47.7757	0.000917785	5.06e-05	1.08301	22.8244	48.3171
ENSG00000132746	ALDH3B2	3.49e-10	4.93e-12	-2.95989	29.4025	3.71935	0.0015329	9.89e-05	-1.80645	20.3007	5.80304
ENSG00000100167	2021-09-03	3.79e-10	5.37e-12	2.57072	0.683226	4.10423	1.24e-05	1.98e-07	1.67813	1.05663	3.37204
ENSG00000160991	ORAI2	3.97e-10	5.68e-12	1.50852	12.1725	34.7477	4.37e-05	9.84e-07	1.22253	13.2584	30.9179
ENSG00000211933	IGHV6-1	3.97e-10	5.7e-12	4.33162	0.788269	15.9164	4.74e-06	6.01e-08	4.14379	1.52924	27.0675
ENSG00000244437	IGKV3-15	3.97e-10	5.69e-12	3.85403	11.9349	172.655	0.000927292	5.12e-05	2.47642	29.3827	163.528
ENSG00000121940	CLCC1	4e-10	5.77e-12	1.5637	8.41022	25.015	1.23e-06	1.11e-08	1.29748	10.026	24.6205
ENSG00000102401	ARMCX3	4.32e-10	6.29e-12	1.65319	11.0641	34.8986	6.4e-06	8.47e-08	1.3103	13.0203	32.268
ENSG00000067167	TRAM1	4.44e-10	6.48e-12	1.96367	36.6846	143.149	4.09e-05	9.05e-07	1.26879	53.9529	129.975
ENSG00000185155	MIXL1	5e-10	7.34e-12	3.47069	0.271297	3.02947	2.85e-05	5.54e-07	2.96275	0.454441	3.54657
ENSG00000008952	SEC62	5.36e-10	7.92e-12	1.70685	26.4154	86.3008	0.000143259	4.43e-06	1.04598	37.7792	77.9874
ENSG00000178078	STAP2	5.38e-10	7.98e-12	-2.04246	17.4028	4.11577	0.000118295	3.44e-06	-1.36907	13.6585	5.29914
ENSG00000129657	SEC14L1	5.53e-10	8.24e-12	1.635	31.7766	98.7735	4.62e-07	3.26e-09	1.37226	37.6951	97.5659
ENSG00000102096	PIM2	5.65e-10	8.45e-12	2.85582	14.6659	106.24	0.000460803	2.07e-05	2.1371	24.425	107.429
ENSG00000211663	IGLV3-19	5.76e-10	8.65e-12	4.50664	3.80537	86.5307	4.39e-06	5.3e-08	2.72665	8.07607	53.4402
ENSG00000232855	AF165147.1	6.08e-10	9.18e-12	3.67407	0.298899	3.87521	4.45e-06	5.5e-08	2.62072	0.469767	2.89265
ENSG00000214050	FBXO16	6.16e-10	9.34e-12	2.95624	0.397164	3.1642	1.76e-06	1.68e-08	2.3399	0.465497	2.34447
ENSG00000120913	PDLIM2	6.31e-10	9.6e-12	-1.79315	34.5718	9.93229	0.000100056	2.8e-06	-1.20355	26.1079	11.3434
ENSG00000153208	MERTK	6.84e-10	1.04e-11	2.15072	2.65088	11.8523	0.0082127	0.000955981	1.12527	4.34532	9.48683
ENSG00000172867	KRT2	7.45e-10	1.14e-11	-9.48877	52.1284	0.0807917	1.64e-07	7.57e-10	-6.53886	6.08695	0.0575156
ENSG00000165410	CFL2	7.72e-10	1.19e-11	1.89782	2.67341	9.98615	0.000408053	1.8e-05	1.20606	3.87162	8.91857
ENSG00000161405	IKZF3	8.16e-10	1.27e-11	1.88632	15.5451	57.5754	0.0014846	9.42e-05	1.4258	19.776	53.1079
ENSG00000176142	TMEM39A	9.09e-10	1.42e-11	1.46872	10.6552	29.6113	5.96e-05	1.43e-06	1.14205	13.2545	29.2262
ENSG00000205593	DENND6B	9.27e-10	1.45e-11	1.65522	2.99444	9.4878	4.39e-06	5.4e-08	1.48138	3.00012	8.36074
ENSG00000239855	IGKV1-6	9.32e-10	1.46e-11	3.64128	1.40371	17.5794	0.0143711	0.00206126	1.94029	3.41299	13.1148
ENSG00000105483	CARD8	9.33e-10	1.47e-11	1.57238	12.5789	37.5145	2.06e-05	3.74e-07	1.30191	14.6999	36.2175
ENSG00000136986	DERL1	9.6e-10	1.53e-11	1.41813	20.8767	55.8883	3e-05	5.91e-07	1.05687	24.875	51.7138
ENSG00000155265	GOLGA7B	9.68e-10	1.54e-11	-2.44809	9.65235	1.74621	0.000144988	4.5e-06	-1.81081	9.60114	2.73697
ENSG00000169413	RNASE6	1.01e-09	1.62e-11	2.47333	1.52595	8.53349	0.00512056	0.000494798	1.27514	2.14237	5.18122
ENSG00000134109	EDEM1	1.06e-09	1.71e-11	1.72704	44.0513	145.922	2.55e-06	2.7e-08	1.66314	49.3021	156.125
ENSG00000230638	AL445933.1	1.1e-09	1.77e-11	-3.70357	2.53489	0.17259	0.00353633	0.000296371	-1.45225	1.9002	0.682194
ENSG00000187323	DCC	1.11e-09	1.8e-11	3.2656	1.3205	12.7896	2.69e-05	5.11e-07	2.83247	3.12382	22.2417
ENSG00000163376	KBTBD8	1.21e-09	1.97e-11	1.94399	1.64821	6.38955	0.0023415	0.000172774	1.20319	2.93814	6.74003
ENSG00000151746	BICD1	1.23e-09	2.01e-11	1.4027	8.88617	23.6235	4.83e-07	3.46e-09	1.35177	9.58267	24.4564
ENSG00000205890	AC108134.1	1.3e-09	2.13e-11	-3.45377	7.53467	0.669164	0.00536783	0.000530209	-1.38414	3.28934	1.26043
ENSG00000213906	LTB4R2	1.31e-09	2.15e-11	-1.73311	40.6968	12.1404	0.000718468	3.67e-05	-1.23209	30.2923	12.8947
ENSG00000109670	FBXW7	1.33e-09	2.19e-11	1.51468	31.8013	90.9836	1.48e-05	2.5e-07	1.21053	40.7019	94.1805
ENSG00000171954	CYP4F22	1.4e-09	2.32e-11	-3.68767	11.0789	0.811434	0.0210511	0.00342113	-1.84886	9.17124	2.54029
ENSG00000118308	LRMP	1.4e-09	2.34e-11	2.31616	2.5335	12.6766	0.00216022	0.00015437	1.56423	3.57234	10.5434
ENSG00000136040	PLXNC1	1.41e-09	2.36e-11	1.6949	14.3098	46.3989	3.4e-05	7.08e-07	1.31156	18.3927	45.6279
ENSG00000070081	NUCB2	1.62e-09	2.74e-11	1.82592	10.0191	35.5739	0.000121334	3.54e-06	1.21204	16.924	39.1861
ENSG00000007312	CD79B	1.68e-09	2.84e-11	2.21904	2.52183	11.8452	0.000176623	5.91e-06	1.8339	3.64049	12.9769
ENSG00000162739	SLAMF6	1.68e-09	2.86e-11	2.46538	1.70177	9.4733	0.00261946	0.000199278	1.60676	3.10027	9.43493
ENSG00000198189	HSD17B11	1.72e-09	2.93e-11	1.8451	2.6694	9.61563	0.000206048	7.38e-06	1.19392	3.89819	8.8909
ENSG00000151131	C12orf45	1.72e-09	2.94e-11	1.53426	14.0941	40.9764	2.83e-09	5.43e-12	1.50772	13.4703	38.3019
ENSG00000211934	IGHV1-2	1.79e-09	3.07e-11	5.02703	3.96788	129.398	0.000462813	2.08e-05	3.10213	6.35953	54.6034
ENSG00000168282	MGAT2	1.91e-09	3.29e-11	1.3927	12.5101	32.9768	0.000480427	2.18e-05	1.04188	14.4893	29.8062
ENSG00000260401	AP002761.4	1.94e-09	3.36e-11	-1.92709	19.3757	4.99248	0.000851655	4.6e-05	-1.13163	13.8904	6.34335
ENSG00000189233	NUGGC	1.98e-09	3.44e-11	3.13082	1.84432	16.2342	1.98e-07	9.78e-10	2.52207	2.58836	14.8497
ENSG00000107242	PIP5K1B	2.02e-09	3.52e-11	3.15953	0.771905	6.97807	2.84e-05	5.5e-07	2.00246	1.48101	5.92274
ENSG00000059377	TBXAS1	2.12e-09	3.71e-11	1.90102	3.86992	14.509	1.32e-07	5.62e-10	1.96043	3.66577	14.2693
ENSG00000198624	CCDC69	2.22e-09	3.91e-11	1.42349	17.1444	46.0902	0.000156503	4.99e-06	1.33546	18.2538	46.0546
ENSG00000105088	OLFM2	2.26e-09	3.98e-11	-1.63699	14.5562	4.68891	3.35e-05	6.91e-07	-1.27641	11.7876	4.87292
ENSG00000280411	AC245369.3	2.28e-09	4.04e-11	3.38657	3.56347	37.3394	0.0216896	0.00355098	2.38321	13.1147	68.4262
ENSG00000196407	THEM5	2.31e-09	4.1e-11	-4.81764	3.57395	0.0990695	0.0278529	0.00502345	-2.11584	2.41066	0.553279
ENSG00000109101	FOXN1	2.32e-09	4.14e-11	-3.13942	13.892	1.51212	0.00404012	0.000356378	-2.07166	9.08398	2.16272
ENSG00000211673	IGLV3-1	2.36e-09	4.23e-11	3.63685	3.91912	48.8299	5.71e-10	8.48e-13	3.5524	4.41111	51.7859
ENSG00000211976	IGHV3-73	2.4e-09	4.31e-11	7.33887	0.462956	75.4251	0.000473574	2.14e-05	3.1278	1.32227	11.5779
ENSG00000211659	IGLV3-25	2.54e-09	4.58e-11	3.35655	2.90653	29.8094	0.000111552	3.2e-06	2.90951	4.45416	33.4531
ENSG00000091181	IL5RA	2.57e-09	4.65e-11	2.64827	0.575089	3.60402	3.1e-05	6.25e-07	2.42234	0.6578	3.52068
ENSG00000241978	AKAP2	2.85e-09	5.19e-11	1.55369	23.4207	68.8739	0.000128133	3.82e-06	1.05698	31.3405	65.1819
ENSG00000113389	NPR3	2.88e-09	5.27e-11	-2.97519	9.0219	1.14581	0.000516014	2.4e-05	-2.48172	8.02225	1.43511
ENSG00000052344	PRSS8	2.9e-09	5.31e-11	-1.7134	27.2706	8.20705	0.000157354	5.06e-06	-1.13142	20.3195	9.2781
ENSG00000174130	TLR6	2.95e-09	5.44e-11	1.95157	3.6986	14.3668	1.53e-06	1.42e-08	1.82496	4.93633	17.4675
ENSG00000184363	PKP3	3.07e-09	5.69e-11	-2.57984	142.38	23.7601	7.15e-06	9.77e-08	-1.95298	114.289	29.5169
ENSG00000169136	ATF5	3.31e-09	6.18e-11	1.8664	7.91258	28.9696	9.41e-05	2.6e-06	1.85447	8.32338	30.0591
ENSG00000162139	NEU3	3.35e-09	6.26e-11	1.64431	6.03661	18.9987	3.26e-08	9.27e-11	1.59988	6.00527	18.2013
ENSG00000147852	VLDLR	3.35e-09	6.28e-11	-1.72105	29.6953	8.98437	4.23e-06	4.99e-08	-1.18015	29.3929	12.9951
ENSG00000159231	CBR3	3.76e-09	7.13e-11	-2.13216	10.9258	2.46755	2.26e-07	1.19e-09	-2.20757	9.25013	1.99577
ENSG00000171121	KCNMB3	3.76e-09	7.15e-11	2.26821	0.82709	4.05786	1.09e-10	1.22e-13	2.25075	0.977442	4.64378
ENSG00000183091	NEB	3.85e-09	7.34e-11	1.64853	6.79915	21.3561	4.37e-05	9.86e-07	1.07766	7.91	16.6856
ENSG00000125629	INSIG2	4.2e-09	8.07e-11	1.63044	3.88074	12.0223	1.56e-06	1.47e-08	1.25246	5.21694	12.4026
ENSG00000197353	LYPD2	4.35e-09	8.46e-11	-3.48295	3.63111	0.307019	0.00155528	0.000101197	-2.11953	4.62286	1.06834
ENSG00000141736	ERBB2	4.35e-09	8.51e-11	-1.96206	84.1185	21.4734	0.00078521	4.11e-05	-1.0647	61.4661	29.406
ENSG00000185905	C16orf54	4.35e-09	8.49e-11	1.91265	3.0009	11.3629	0.00130387	7.93e-05	1.47503	3.83012	10.6327
ENSG00000206344	HCG27	4.67e-09	9.17e-11	2.4241	0.719798	3.8913	0.00217792	0.000155989	1.43587	0.846276	2.29124
ENSG00000188404	SELL	4.71e-09	9.28e-11	2.04797	4.84276	19.9685	0.0423566	0.00888368	1.04641	7.36223	15.2065
ENSG00000116985	BMP8B	5.07e-09	1e-10	2.07033	2.19234	9.30378	0.000378006	1.63e-05	1.25721	2.29015	5.45458
ENSG00000154589	LY96	5.18e-09	1.03e-10	2.74355	1.01513	6.82667	0.00141529	8.82e-05	1.37407	2.06334	5.32733
ENSG00000211938	IGHV3-7	5.18e-09	1.03e-10	4.44045	3.84422	83.5224	0.0406668	0.00841607	1.61683	13.3459	40.9336
ENSG00000105369	CD79A	5.63e-09	1.12e-10	3.43933	10.8899	118.209	3.26e-05	6.71e-07	2.63177	17.025	105.515
ENSG00000136052	SLC41A2	6e-09	1.2e-10	2.16908	2.87581	13.0358	0.0024452	0.000181938	1.2333	4.61002	10.8108
ENSG00000120899	PTK2B	6.31e-09	1.28e-10	1.41953	23.4628	62.82	0.000408053	1.8e-05	1.07255	25.3571	53.3206
ENSG00000172183	ISG20	6.31e-09	1.28e-10	1.83671	10.7143	38.3569	0.000128444	3.85e-06	1.22929	13.5211	31.6854
ENSG00000127124	HIVEP3	6.37e-09	1.29e-10	-1.48999	28.4514	10.1302	9.33e-05	2.57e-06	-1.02597	23.3815	11.4851
ENSG00000196628	TCF4	6.49e-09	1.32e-10	1.52705	43.5994	125.728	0.0005955	2.87e-05	1.04461	58.5783	120.814
ENSG00000164078	MST1R	6.75e-09	1.38e-10	-2.62039	9.74081	1.52837	0.00198923	0.000139522	-1.53539	7.46821	2.57843
ENSG00000028277	POU2F2	7.23e-09	1.49e-10	2.18785	5.55536	25.4273	6.68e-05	1.69e-06	2.00131	7.41906	29.6825
ENSG00000111052	LIN7A	7.46e-09	1.54e-10	2.21061	0.874114	4.00964	1.53e-05	2.61e-07	1.56775	1.42429	4.20877
ENSG00000125850	OVOL2	7.65e-09	1.58e-10	-4.39626	1.42633	0.0655873	0.00446541	0.000410416	-1.80812	1.10015	0.299803
ENSG00000140254	DUOXA1	7.82e-09	1.62e-10	-2.1087	39.7863	9.13357	0.000912239	4.99e-05	-1.33865	28.4277	11.2567
ENSG00000163406	SLC15A2	7.85e-09	1.64e-10	2.74995	1.98748	13.4375	4.58e-07	3.18e-09	2.08294	2.72812	11.557
ENSG00000259448	LINC02352	7.85e-09	1.63e-10	3.08888	0.313293	2.74299	4.71e-05	1.08e-06	2.61708	0.387909	2.38311
ENSG00000107099	DOCK8	8.1e-09	1.69e-10	1.49933	24.9132	70.5348	0.000142985	4.4e-06	1.35471	27.625	70.6315
ENSG00000173890	GPR160	8.21e-09	1.72e-10	2.26101	1.11277	5.41441	0.00197551	0.000137826	1.58311	1.74693	5.22284
ENSG00000128268	MGAT3	8.32e-09	1.75e-10	1.7119	3.96797	13.0757	3.57e-05	7.55e-07	1.47088	4.07407	11.2686
ENSG00000165449	SLC16A9	9.36e-09	1.98e-10	-2.44603	13.641	2.4622	5.59e-05	1.32e-06	-2.44197	15.8488	2.91752
ENSG00000155761	SPAG17	9.36e-09	1.99e-10	-3.5073	3.37456	0.292562	0.00227559	0.000166644	-2.58999	3.85685	0.644351
ENSG00000180921	FAM83H	9.37e-09	1.99e-10	-2.05774	101.649	24.3213	1.55e-05	2.65e-07	-1.29139	79.0606	32.3118
ENSG00000158246	FAM46B	9.42e-09	2.01e-10	-2.97047	65.1452	8.27444	7.5e-05	1.96e-06	-1.93193	45.2678	11.866
ENSG00000166165	CKB	9.78e-09	2.09e-10	-1.93085	10.717	2.7846	0.0185684	0.00287116	-1.24233	8.85592	3.7371
ENSG00000104081	BMF	9.99e-09	2.15e-10	1.60828	7.7406	23.7144	0.00587517	0.000602852	1.09058	8.25627	17.5825
ENSG00000256462	AL732437.1	1.01e-08	2.17e-10	-2.48948	47.6094	8.44053	0.000807182	4.27e-05	-1.71721	46.217	14.0493
ENSG00000113532	ST8SIA4	1.03e-08	2.22e-10	1.75209	6.29753	21.2536	0.000204411	7.29e-06	1.48784	8.50086	23.8127
ENSG00000139793	MBNL2	1.07e-08	2.32e-10	1.40972	24.6843	65.6738	8.69e-05	2.35e-06	1.00951	32.4114	65.2192
ENSG00000005020	SKAP2	1.09e-08	2.37e-10	1.55259	3.25423	9.54972	0.000909487	4.96e-05	1.1029	4.78863	10.2542
ENSG00000183508	FAM46C	1.12e-08	2.45e-10	3.43748	43.5306	471.667	8.94e-06	1.29e-07	2.53754	74.6715	433.533
ENSG00000240429	LRRFIP1P1	1.15e-08	2.51e-10	1.99517	1.24805	5.05969	1.42e-05	2.35e-07	1.9973	1.11708	4.45841
ENSG00000211666	IGLV2-14	1.17e-08	2.56e-10	4.72917	11.4381	303.438	2.84e-05	5.51e-07	3.13659	22.3332	196.43
ENSG00000148600	CDHR1	1.17e-08	2.57e-10	-2.55251	21.8013	3.65035	0.000157508	5.09e-06	-2.30737	20.2222	4.08438
ENSG00000162981	FAM84A	1.18e-08	2.59e-10	-1.68971	48.6494	15.0242	0.000380106	1.64e-05	-1.19827	48.8224	21.2937
ENSG00000139144	PIK3C2G	1.18e-08	2.61e-10	-9.71948	2.21422	0	0.000663224	3.31e-05	-3.72671	2.58428	0.191763
ENSG00000122224	LY9	1.19e-08	2.63e-10	2.19685	2.15724	9.99423	0.000168718	5.58e-06	1.64945	3.29949	10.3204
ENSG00000072694	FCGR2B	1.2e-08	2.65e-10	1.98196	8.41056	33.274	2.05e-08	5.19e-11	1.9167	8.92914	33.6972
ENSG00000102890	ELMO3	1.25e-08	2.79e-10	-1.89279	10.3435	2.75456	4.63e-05	1.06e-06	-1.24187	7.03493	2.95962
ENSG00000179148	ALOXE3	1.33e-08	2.97e-10	-3.90002	7.59277	0.488929	0.0484404	0.010699	-1.77659	3.76006	1.08895
ENSG00000112297	CRYBG1	1.34e-08	3.02e-10	-1.63782	118.982	38.1504	0.00422982	0.000381922	-1.04323	116.225	56.4088
ENSG00000169116	PARM1	1.34e-08	3.01e-10	1.73009	11.2952	37.5674	6.42e-07	4.88e-09	1.60012	12.7234	38.5594
ENSG00000279341	AP000756.2	1.36e-08	3.08e-10	4.057	0.224088	3.79111	0.0176793	0.00268885	1.9214	0.631747	2.39924
ENSG00000070540	WIPI1	1.39e-08	3.15e-10	1.44757	8.64506	23.7281	1.91e-06	1.84e-08	1.2896	9.10049	22.2377
ENSG00000099958	DERL3	1.4e-08	3.18e-10	3.14336	13.7227	121.301	0.000293592	1.17e-05	2.18758	20.3601	92.7446
ENSG00000101311	FERMT1	1.47e-08	3.35e-10	-1.75704	49.8108	14.694	2.34e-05	4.37e-07	-1.09276	36.6575	17.1724
ENSG00000143882	ATP6V1C2	1.47e-08	3.37e-10	-2.12702	5.68262	1.31197	0.0248551	0.00430291	-1.00973	4.64204	2.29318
ENSG00000213999	MEF2B	1.49e-08	3.41e-10	3.45569	1.23712	13.6386	2.07e-06	2.02e-08	3.00309	1.45159	11.6076
ENSG00000081320	STK17B	1.58e-08	3.65e-10	1.70855	25.8485	84.5698	0.00108963	6.28e-05	1.20519	34.9301	80.516
ENSG00000116017	ARID3A	1.58e-08	3.65e-10	1.33496	7.56263	19.1741	5.76e-05	1.38e-06	1.25174	8.07689	19.228
ENSG00000162069	BICDL2	1.7e-08	3.93e-10	-2.78766	35.049	5.0228	0.00124108	7.44e-05	-1.30767	22.0001	8.89303
ENSG00000063660	GPC1	1.7e-08	3.94e-10	-1.78048	112.605	32.7022	6.99e-05	1.8e-06	-1.1664	90.4739	40.3421
ENSG00000244575	IGKV1-27	1.74e-08	4.06e-10	3.44196	2.22684	24.2745	5.96e-05	1.44e-06	3.19729	3.13015	28.7396
ENSG00000211677	IGLC2	1.75e-08	4.09e-10	4.59396	125.712	3036.04	0.00927355	0.00113797	2.11162	491.666	2124.86
ENSG00000176018	LYSMD3	1.85e-08	4.34e-10	1.57064	8.14798	24.2204	4.02e-05	8.78e-07	1.12142	11.3461	24.6501
ENSG00000159166	LAD1	1.86e-08	4.37e-10	-2.51557	134.644	23.4839	0.000572702	2.73e-05	-1.62461	104.134	33.7715
ENSG00000013375	PGM3	1.94e-08	4.59e-10	1.41272	13.3492	35.6241	4.2e-05	9.37e-07	1.0845	17.302	36.6587
ENSG00000170899	GSTA4	1.97e-08	4.69e-10	-1.70122	9.5174	2.94062	0.030803	0.00574603	-1.33832	10.2923	4.06398
ENSG00000013392	RWDD2A	2.06e-08	4.91e-10	1.8561	1.33108	4.86693	6.4e-06	8.48e-08	1.6046	1.58703	4.81163
ENSG00000155849	ELMO1	2.07e-08	4.95e-10	1.25962	11.4064	27.4161	3.57e-05	7.54e-07	1.07357	14.0352	29.5093
ENSG00000241351	IGKV3-11	2.11e-08	5.07e-10	3.47918	17.2079	191.957	0.000219464	7.94e-06	2.58849	26.1644	157.385
ENSG00000160703	NLRX1	2.15e-08	5.18e-10	-1.61879	21.6442	6.99619	0.000848589	4.57e-05	-1.00063	15.4912	7.75326
ENSG00000131871	SELENOS	2.16e-08	5.23e-10	1.41052	12.8636	34.2945	2.05e-05	3.7e-07	1.07238	16.0169	33.6566
ENSG00000182985	CADM1	2.18e-08	5.3e-10	1.65272	4.38925	13.9329	0.00015951	5.19e-06	1.57822	6.81698	20.3433
ENSG00000100842	EFS	2.25e-08	5.47e-10	-1.96348	22.7986	5.75023	0.0225727	0.00376538	-1.06198	13.4996	6.47488
ENSG00000159873	CCDC117	2.39e-08	5.87e-10	1.47856	8.37256	23.4424	8.98e-06	1.31e-07	1.05928	10.7236	22.3307
ENSG00000114902	SPCS1	2.48e-08	6.12e-10	1.77442	10.6666	36.5753	1.33e-05	2.15e-07	1.10481	14.3026	30.7354
ENSG00000076554	TPD52	2.52e-08	6.22e-10	1.44844	16.2627	44.5276	7.89e-09	1.66e-11	1.31762	19.6246	48.8985
ENSG00000113742	CPEB4	2.74e-08	6.86e-10	1.97904	40.349	159.178	9.56e-07	8.1e-09	1.51858	53.6351	153.66
ENSG00000182504	CEP97	2.74e-08	6.86e-10	1.43905	5.52241	15.0111	2.31e-05	4.29e-07	1.04077	6.95399	14.3048
ENSG00000211637	IGLV4-69	2.74e-08	6.88e-10	4.37905	0.195893	4.20449	0.0113794	0.00150168	1.84241	1.73616	6.23457
ENSG00000188064	WNT7B	2.8e-08	7.07e-10	-1.98715	16.8464	4.16273	6.4e-06	8.42e-08	-1.44675	16.6265	6.10558
ENSG00000116668	SWT1	2.86e-08	7.24e-10	1.82089	2.51275	8.95866	7.29e-06	1.01e-07	1.27473	3.41926	8.27176
ENSG00000198692	EIF1AY	2.86e-08	7.27e-10	-6.83381	3.98342	0.028827	8.73e-12	7.02e-15	10.386	0	4.83393
ENSG00000166183	ASPG	2.91e-08	7.41e-10	-2.18559	6.77591	1.41593	0.0281562	0.00510427	-1.01624	4.37684	2.16194
ENSG00000143217	NECTIN4	2.94e-08	7.49e-10	-2.08958	88.5667	20.708	0.000134179	4.07e-06	-1.20538	69.5295	30.1703
ENSG00000154553	PDLIM3	2.94e-08	7.53e-10	2.35496	0.488359	2.50388	7.87e-05	2.08e-06	1.68997	0.652992	2.09979
ENSG00000185614	FAM212A	2.94e-08	7.55e-10	-2.17325	4.85083	1.02348	0.000323189	1.33e-05	-1.50161	4.02138	1.43454
ENSG00000177683	THAP5	2.97e-08	7.64e-10	1.56256	5.13514	15.2408	4.82e-06	6.14e-08	1.22111	6.55913	15.2595
ENSG00000239264	TXNDC5	3.08e-08	7.95e-10	2.33496	100.347	506.326	2.2e-05	4.06e-07	1.7977	122.784	426.875
ENSG00000159618	ADGRG5	3.17e-08	8.23e-10	2.41098	1.74377	9.35657	2.13e-05	3.9e-07	2.19381	1.97476	9.02496
ENSG00000100365	NCF4	3.21e-08	8.35e-10	1.97228	4.88319	19.2406	2.38e-05	4.45e-07	1.61712	5.02673	15.4226
ENSG00000256812	CAPNS2	3.21e-08	8.37e-10	-2.55979	9.32301	1.50661	0.0101876	0.00129326	-1.81096	9.07646	2.58358
ENSG00000100219	XBP1	3.36e-08	8.81e-10	3.10902	95.5123	824.133	5.26e-05	1.24e-06	2.2502	156.122	742.747
ENSG00000141738	GRB7	3.43e-08	9.01e-10	-2.05353	10.075	2.3273	0.000179404	6.07e-06	-1.17614	8.02371	3.54199
ENSG00000261371	PECAM1	3.44e-08	9.04e-10	1.8833	75.4725	278.492	2.62e-06	2.83e-08	1.57412	89.0934	265.274
ENSG00000128829	EIF2AK4	3.44e-08	9.09e-10	1.2008	21.6979	49.9503	0.000338062	1.41e-05	1.00024	23.9886	47.9571
ENSG00000211644	IGLV1-51	3.55e-08	9.44e-10	3.54355	2.62735	30.7096	3.45e-09	6.82e-12	3.43526	5.67019	61.3499
ENSG00000074370	ATP2A3	4.03e-08	1.08e-09	1.71451	28.1015	92.3287	1.91e-05	3.39e-07	1.55829	28.0906	82.721
ENSG00000049283	EPN3	4.06e-08	1.09e-09	-2.24919	26.9242	5.58357	0.000156114	4.96e-06	-1.55009	15.77	5.38845
ENSG00000110934	BIN2	4.06e-08	1.09e-09	1.65151	4.83936	15.2436	0.000355956	1.51e-05	1.48527	4.99451	13.976
ENSG00000105851	PIK3CG	4.08e-08	1.1e-09	1.72727	7.15149	23.766	0.000616256	3.01e-05	1.41038	8.77785	23.3051
ENSG00000168000	BSCL2	4.16e-08	1.13e-09	1.7922	3.99539	13.9442	6.24e-05	1.54e-06	1.38149	4.37051	11.3947
ENSG00000258168	AC025569.1	4.16e-08	1.13e-09	2.03846	1.41045	5.89031	4.23e-06	4.88e-08	1.71186	1.79192	5.85208
ENSG00000243284	VSIG8	4.17e-08	1.13e-09	-3.50561	22.496	1.95407	0.00818723	0.000948966	-2.50027	16.415	2.8969
ENSG00000159388	BTG2	4.42e-08	1.21e-09	2.13122	55.0751	241.329	0.000275456	1.08e-05	1.60434	75.5995	229.859
ENSG00000137267	TUBB2A	4.44e-08	1.22e-09	-2.50829	56.612	9.90392	6.54e-05	1.65e-06	-2.2906	53.7057	10.9689
ENSG00000168421	RHOH	4.77e-08	1.31e-09	1.89425	2.84322	10.6571	0.025457	0.0044512	1.0862	4.21572	8.93906
ENSG00000011478	QPCTL	4.94e-08	1.37e-09	1.72349	2.17813	7.28246	0.00124108	7.45e-05	1.19669	2.43729	5.57925
ENSG00000168907	PLA2G4F	4.94e-08	1.36e-09	-3.16252	16.6999	1.82912	6.76e-06	9.16e-08	-2.45808	13.0011	2.36874
ENSG00000105131	EPHX3	5.07e-08	1.41e-09	-2.76096	14.4051	2.08465	0.00222115	0.000161019	-1.27306	10.9306	4.5196
ENSG00000211941	IGHV3-11	5.07e-08	1.41e-09	4.71275	3.15724	82.8955	0.00305395	0.00024291	2.41423	9.7053	51.7537
ENSG00000100433	KCNK10	5.13e-08	1.43e-09	-2.3441	5.48032	1.03831	0.0195127	0.00307752	-1.03879	4.3735	2.12944
ENSG00000061656	SPAG4	5.28e-08	1.47e-09	2.9025	2.0599	15.4671	2.77e-05	5.32e-07	2.29036	2.57723	12.5997
ENSG00000260920	AL031985.3	5.32e-08	1.49e-09	2.58726	0.415892	2.53293	1.01e-05	1.5e-07	1.97198	0.693446	2.72631
ENSG00000211668	IGLV2-11	5.4e-08	1.52e-09	4.1627	4.53853	81.3633	0.00368635	0.000316322	3.06074	11.9726	99.9088
ENSG00000109436	TBC1D9	5.56e-08	1.57e-09	1.41581	16.394	43.8372	0.000128444	3.84e-06	1.17029	19.9655	44.9255
ENSG00000111344	RASAL1	5.83e-08	1.65e-09	-2.13391	13.9639	3.11673	0.0194172	0.00305164	-1.06298	8.54697	4.06875
ENSG00000065911	MTHFD2	5.95e-08	1.69e-09	1.54709	13.1315	38.4405	0.00136049	8.37e-05	1.16005	14.8048	33.055
ENSG00000150961	SEC24D	6.07e-08	1.73e-09	1.50843	18.5206	52.7767	3.82e-05	8.17e-07	1.08741	24.4916	52.0181
ENSG00000233864	TTTY15	6.07e-08	1.73e-09	-6.96156	4.50853	0.04142	2.08e-09	3.86e-12	9.84763	0	3.32843
ENSG00000102580	DNAJC3	6.27e-08	1.79e-09	1.43296	31.0026	83.7726	0.000433259	1.93e-05	1.01473	41.1929	83.2013
ENSG00000266208	AC080112.2	6.33e-08	1.81e-09	-2.58242	3.10347	0.470448	0.00138093	8.54e-05	-1.28062	2.23894	0.912735
ENSG00000136732	GYPC	6.34e-08	1.82e-09	1.59773	3.99123	12.1548	0.00180268	0.000123093	1.12488	4.60809	10.048
ENSG00000006555	TTC22	6.6e-08	1.91e-09	-1.96835	35.8812	9.08628	0.00317241	0.000256061	-1.05859	28.7197	13.7943
ENSG00000169504	CLIC4	6.61e-08	1.91e-09	1.4419	42.3035	114.981	0.000259091	1.01e-05	1.07923	53.2631	112.511
ENSG00000047346	FAM214A	6.67e-08	1.94e-09	1.33526	27.0404	68.3142	0.000583405	2.79e-05	1.09562	30.447	65.057
ENSG00000121900	TMEM54	6.9e-08	2e-09	-1.88285	24.9844	6.64916	2.8e-05	5.38e-07	-1.09355	18.9201	8.86544
ENSG00000197641	SERPINB13	7.01e-08	2.04e-09	-2.23344	71.2997	15.1318	0.00436791	0.000397132	-1.15147	67.8423	30.5334
ENSG00000123329	ARHGAP9	7.08e-08	2.07e-09	1.59165	6.62695	20.0614	0.00368265	0.000314261	1.23673	7.16425	16.8733
ENSG00000147883	CDKN2B	7.13e-08	2.09e-09	-1.66276	24.1998	7.60508	1.67e-05	2.88e-07	-1.28769	20.3023	8.31831
ENSG00000153551	CMTM7	7.4e-08	2.18e-09	1.61026	1.98923	6.15316	0.00951169	0.00117797	1.03258	2.80955	5.74014
ENSG00000155961	RAB39B	7.4e-08	2.18e-09	2.98247	0.430743	3.44918	0.00012247	3.61e-06	2.34574	0.674944	3.409
ENSG00000162702	ZNF281	8.65e-08	2.57e-09	1.34086	5.25012	13.2952	6.24e-05	1.53e-06	1.02526	7.12684	14.4684
ENSG00000137819	PAQR5	8.93e-08	2.67e-09	-2.64593	4.90212	0.773943	0.00521375	0.000508218	-1.43946	5.72412	2.11089
ENSG00000122862	SRGN	9.69e-08	2.92e-09	1.84052	15.6341	55.9806	0.00556845	0.000560358	1.09363	22.2192	47.3903
ENSG00000185432	METTL7A	9.86e-08	2.98e-09	1.25717	14.4961	34.7616	1.32e-07	5.89e-10	1.22131	13.8416	32.2527
ENSG00000247774	PCED1B-AS1	1.01e-07	3.05e-09	2.12915	2.03476	8.99522	9.95e-05	2.78e-06	1.66673	2.70205	8.572
ENSG00000088340	FER1L4	1.02e-07	3.09e-09	2.67835	10.6225	68.0407	0.000155196	4.92e-06	1.98688	13.6804	54.2274
ENSG00000117151	CTBS	1.04e-07	3.16e-09	1.63507	5.41216	16.8714	2.61e-07	1.48e-09	1.18238	7.84262	17.7913
ENSG00000121743	GJA3	1.04e-07	3.19e-09	-2.88749	3.11319	0.409628	0.00157721	0.000103213	-1.80464	2.56714	0.723069
ENSG00000257335	MGAM	1.04e-07	3.19e-09	3.46977	0.918334	10.1026	1.13e-05	1.73e-07	2.54723	1.12157	6.56224
ENSG00000185483	ROR1	1.06e-07	3.26e-09	-2.01394	5.59902	1.40368	0.00112995	6.58e-05	-1.37593	5.93698	2.28986
ENSG00000250903	GMDS-AS1	1.06e-07	3.26e-09	1.7006	4.7055	15.4188	2.83e-05	5.46e-07	1.59551	5.40906	16.3325
ENSG00000245848	CEBPA	1.17e-07	3.6e-09	-1.54525	14.6891	4.95206	0.017275	0.00260279	-1.08046	12.2706	5.80585
ENSG00000121361	KCNJ8	1.18e-07	3.64e-09	1.76302	1.30866	4.44511	0.00435227	0.000394902	1.12201	1.51722	3.28062
ENSG00000281383	FP671120.4	1.19e-07	3.68e-09	10.2304	0.966791	1163.43	1.92e-10	2.37e-13	5.89555	15.1293	900.609
ENSG00000262420	AC007613.1	1.2e-07	3.72e-09	2.12217	0.621112	2.77723	0.0305318	0.00567954	1.34196	0.737682	1.8582
ENSG00000158077	NLRP14	1.23e-07	3.83e-09	3.12089	0.414644	3.66254	3e-05	5.95e-07	2.1861	0.55557	2.53428
ENSG00000169184	MN1	1.27e-07	3.94e-09	-1.6207	25.512	8.22208	4.37e-05	9.78e-07	-1.14724	20.9325	9.46484
ENSG00000230606	AC092683.1	1.28e-07	4e-09	1.81506	2.78781	9.90107	0.000189566	6.57e-06	1.17321	4.88306	10.9951
ENSG00000144619	CNTN4	1.29e-07	4.03e-09	2.4279	0.493964	2.69505	0.000180619	6.13e-06	1.8528	0.784162	2.85431
ENSG00000152942	RAD17	1.32e-07	4.13e-09	1.25513	5.60166	13.4274	2.47e-06	2.59e-08	1.16073	6.5731	14.6754
ENSG00000163536	SERPINI1	1.32e-07	4.14e-09	2.13199	1.46937	6.45915	4.21e-08	1.27e-10	2.01561	1.70499	6.88733
ENSG00000204421	LY6G6C	1.32e-07	4.15e-09	-3.79219	6.4311	0.42876	6.19e-05	1.51e-06	-3.3017	4.91856	0.487794
ENSG00000132698	RAB25	1.35e-07	4.24e-09	-2.30408	36.3646	7.30081	0.000327449	1.35e-05	-1.60724	31.4337	10.3202
ENSG00000129151	BBOX1	1.36e-07	4.31e-09	-1.97399	9.6399	2.39456	0.00204895	0.000144724	-1.52497	9.46786	3.29386
ENSG00000162738	VANGL2	1.36e-07	4.31e-09	-1.39751	17.3701	6.51458	0.00281767	0.000219935	-1.01071	16.0585	8.00352
ENSG00000167741	GGT6	1.36e-07	4.31e-09	-2.51131	10.7852	1.87148	0.00379798	0.000328646	-1.46288	7.61542	2.75665
ENSG00000169894	MUC3A	1.41e-07	4.49e-09	2.88859	0.277412	2.08021	0.00275307	0.000213359	1.51902	0.702451	2.02897
ENSG00000162746	FCRLB	1.49e-07	4.77e-09	2.53186	0.726944	4.19447	1.15e-10	1.35e-13	2.96241	0.606695	4.72702
ENSG00000184489	PTP4A3	1.53e-07	4.9e-09	1.97235	9.35595	36.8069	1.41e-08	3.31e-11	2.1817	11.2933	51.2104
ENSG00000227640	SOX21-AS1	1.6e-07	5.15e-09	-3.10221	3.88604	0.432872	0.0110555	0.00144622	-1.66705	2.94239	0.928526
ENSG00000141750	STAC2	1.67e-07	5.37e-09	-9.83203	2.39336	0	3.62e-05	7.71e-07	-5.51329	1.14286	0.02409
ENSG00000108242	CYP2C18	1.7e-07	5.49e-09	-2.75176	12.4114	1.78719	0.00406608	0.00035963	-1.61383	12.2106	3.99097
ENSG00000224078	SNHG14	1.7e-07	5.5e-09	1.38976	12.4606	32.7535	2.58e-06	2.77e-08	1.24264	14.4061	34.0918
ENSG00000188112	C6orf132	1.75e-07	5.68e-09	-2.11848	111.78	25.6508	0.00368635	0.000316271	-1.24789	97.4523	41.0482
ENSG00000089250	NOS1	1.75e-07	5.7e-09	-4.15948	5.25316	0.284629	0.000197075	6.95e-06	-3.66184	3.9209	0.312212
ENSG00000163331	DAPL1	1.75e-07	5.7e-09	-2.46026	9.28055	1.60848	0.00154233	0.000100068	-1.96174	9.6919	2.48862
ENSG00000211459	MT-RNR1	1.76e-07	5.75e-09	8.62665	149.683	59163.8	3.52e-05	7.41e-07	4.34814	2372.65	48323
ENSG00000163463	KRTCAP2	1.8e-07	5.91e-09	1.26548	9.0673	21.9249	0.000197219	6.98e-06	1.01626	10.1963	20.593
ENSG00000228223	HCG11	1.85e-07	6.1e-09	1.88041	1.20798	4.5109	0.00193721	0.000134435	1.17086	1.89362	4.2509
ENSG00000138162	TACC2	1.91e-07	6.31e-09	-2.1716	87.4005	19.3376	0.00366234	0.000311419	-1.31933	66.2443	26.5541
ENSG00000106123	EPHB6	1.94e-07	6.41e-09	-1.81456	12.6955	3.63666	0.000263061	1.03e-05	-1.37469	8.91752	3.45193
ENSG00000099814	CEP170B	2e-07	6.64e-09	-1.78805	73.0315	21.0657	8.93e-05	2.43e-06	-1.1109	52.3753	24.2601
ENSG00000129993	CBFA2T3	2.04e-07	6.83e-09	1.31944	4.404	11.0566	0.000801712	4.22e-05	1.17705	5.46824	12.3661
ENSG00000139618	BRCA2	2.09e-07	7.01e-09	1.45624	7.13883	19.6496	0.000234349	8.75e-06	1.02041	9.10117	18.4346
ENSG00000244617	ASPRV1	2.14e-07	7.23e-09	-4.87419	13.1957	0.460964	0.000801712	4.22e-05	-2.208	2.89971	0.618346
ENSG00000168300	PCMTD1	2.15e-07	7.27e-09	1.345	18.6619	47.4933	1.07e-05	1.61e-07	1.06118	22.8066	47.5754
ENSG00000244116	IGKV2-28	2.2e-07	7.46e-09	4.27644	6.02274	116.796	0.0427206	0.00899839	1.41026	35.7381	94.992
ENSG00000182158	CREB3L2	2.21e-07	7.5e-09	1.65539	64.4883	203.205	0.000507873	2.35e-05	1.16515	77.7827	174.431
ENSG00000165949	IFI27	2.27e-07	7.75e-09	-2.78061	90.2701	13.1624	1.82e-09	3.26e-12	-2.65561	72.0337	11.4302
ENSG00000176092	CRYBG2	2.27e-07	7.75e-09	-2.25918	39.5947	8.20097	0.00116627	6.87e-05	-1.18832	33.2432	14.595
ENSG00000173898	SPTBN2	2.35e-07	8.05e-09	-1.99702	152.182	38.065	0.00132065	8.07e-05	-1.10579	101.421	47.1269
ENSG00000175416	CLTB	2.45e-07	8.4e-09	-1.66286	106.619	33.5469	0.00022173	8.08e-06	-1.22519	97.8485	41.8521
ENSG00000165178	NCF1C	2.48e-07	8.5e-09	1.93411	1.35854	5.16993	0.000222524	8.13e-06	1.85649	1.21391	4.39538
ENSG00000185668	POU3F1	2.54e-07	8.75e-09	-2.90024	6.51966	0.86153	0.0451209	0.0097113	-1.70784	4.9591	1.51039
ENSG00000128340	RAC2	2.61e-07	9e-09	1.44017	11.3411	30.8227	0.00654115	0.000699104	1.10197	12.1492	26.0588
ENSG00000091831	ESR1	2.66e-07	9.2e-09	1.89495	2.09547	7.90161	0.000851655	4.6e-05	1.28177	3.0137	7.30736
ENSG00000151702	FLI1	2.67e-07	9.24e-09	1.28819	11.8646	29.075	2.51e-05	4.74e-07	1.11842	13.8585	30.0742
ENSG00000128294	TPST2	2.69e-07	9.32e-09	1.17672	16.287	36.9276	2.88e-06	3.14e-08	1.15105	15.4878	34.3942
ENSG00000065361	ERBB3	2.74e-07	9.54e-09	-1.85078	51.3373	14.1241	0.000359467	1.53e-05	-1.08534	37.5419	17.708
ENSG00000142166	IFNAR1	2.79e-07	9.72e-09	1.24044	18.3957	43.5438	2.31e-05	4.31e-07	1.0267	22.1312	45.0794
ENSG00000214776	AC092821.1	2.82e-07	9.85e-09	2.90029	0.625551	4.72126	0.00343565	0.000282621	2.01662	1.18846	4.81387
ENSG00000198168	SVIP	2.82e-07	9.88e-09	1.77816	2.87553	9.9314	7.83e-07	6.51e-09	1.5804	4.2646	12.7333
ENSG00000130940	CASZ1	2.83e-07	9.93e-09	-2.09128	42.7501	9.95485	0.000494111	2.27e-05	-1.02551	29.8274	14.6593
ENSG00000171346	KRT15	2.83e-07	9.95e-09	-3.06306	240.102	28.681	0.0164771	0.00244496	-1.73355	181.089	54.4623
ENSG00000197872	FAM49A	2.85e-07	1.01e-08	1.35547	3.75333	9.64675	0.00034163	1.43e-05	1.36882	4.83139	12.4631
ENSG00000153093	ACOXL	2.87e-07	1.02e-08	3.13981	0.40727	3.63649	0.000496501	2.29e-05	2.21806	0.607774	2.83001
ENSG00000100473	COCH	2.95e-07	1.04e-08	1.89347	1.27713	4.79754	0.00412143	0.000366309	1.41814	1.35266	3.59416
ENSG00000152700	SAR1B	3.08e-07	1.1e-08	1.26338	23.6817	56.9146	1.53e-06	1.42e-08	1.13683	27.1128	59.598
ENSG00000161513	FDXR	3.22e-07	1.15e-08	-1.49963	10.4775	3.59193	0.00274821	0.000212643	-1.00304	8.13246	4.04934
ENSG00000143126	CELSR2	3.34e-07	1.2e-08	-1.64088	103.369	33.0722	0.000294309	1.18e-05	-1.02734	83.6875	41.0942
ENSG00000177685	CRACR2B	3.47e-07	1.25e-08	2.6959	1.78782	11.6892	0.000258	1e-05	1.87638	2.29149	8.40331
ENSG00000081307	UBA5	3.55e-07	1.28e-08	1.21706	10.209	23.8575	2.08e-06	2.08e-08	1.11821	12.3142	26.6982
ENSG00000165799	RNASE7	3.63e-07	1.31e-08	-2.99257	8.39816	1.03404	0.00059456	2.85e-05	-2.03782	6.9327	1.69421
ENSG00000092068	SLC7A8	3.67e-07	1.33e-08	-1.6328	15.3757	4.96412	0.000701509	3.56e-05	-1.25788	12.4512	5.20616
ENSG00000105141	CASP14	3.73e-07	1.36e-08	-8.49187	0.942967	0	0.00222115	0.000161051	-2.89392	0.819002	0.111057
ENSG00000172831	CES2	3.77e-07	1.37e-08	-1.25286	30.2603	12.7375	0.00040418	1.78e-05	-1.00658	27.1898	13.5305
ENSG00000163202	LCE3D	3.82e-07	1.4e-08	-3.71585	65.1976	4.94825	0.0416833	0.00868317	-2.01606	40.3536	9.97163
ENSG00000069431	ABCC9	4.1e-07	1.5e-08	1.6093	4.27515	13.1356	1.75e-05	3.02e-07	1.30396	4.31162	10.6204
ENSG00000103569	AQP9	4.11e-07	1.51e-08	3.09498	1.54299	13.1274	0.000157354	5.06e-06	2.2347	1.77324	8.33848
ENSG00000103067	ESRP2	4.14e-07	1.53e-08	-1.88455	40.7886	10.9559	0.00270937	0.0002088	-1.08967	29.4752	13.8616
ENSG00000197299	BLM	4.17e-07	1.54e-08	1.89406	2.3391	8.77949	0.000914542	5.03e-05	1.25785	2.91422	6.93954
ENSG00000182580	EPHB3	4.19e-07	1.55e-08	-1.75486	32.9918	9.6781	0.00364499	0.00030876	-1.13798	26.6055	12.0951
ENSG00000060558	GNA15	4.56e-07	1.7e-08	-1.69249	37.2516	11.393	1.88e-07	9.17e-10	-1.2909	36.1732	14.7941
ENSG00000137857	DUOX1	4.78e-07	1.79e-08	-2.11523	120.553	27.7564	0.00114844	6.7e-05	-1.22379	85.2038	36.4913
ENSG00000204103	MAFB	4.84e-07	1.82e-08	-1.20687	60.3629	26.0508	4.36e-06	5.24e-08	-1.2193	56.6329	24.3331
ENSG00000233237	LINC00472	4.89e-07	1.84e-08	1.96336	0.560397	2.2013	0.00252026	0.000190039	1.33557	0.676254	1.71717
ENSG00000133477	FAM83F	4.94e-07	1.87e-08	-2.09474	45.8351	10.6271	0.000529629	2.48e-05	-1.34304	35.1397	13.8539
ENSG00000145824	CXCL14	5e-07	1.89e-08	-2.08715	81.1981	19.1457	0.00079886	4.2e-05	-1.74163	71.2341	21.3065
ENSG00000010310	GIPR	5.06e-07	1.92e-08	2.08111	1.01699	4.36295	1.39e-05	2.26e-07	1.82474	1.13454	4.04844
ENSG00000126860	EVI2A	5.07e-07	1.93e-08	1.71132	2.84266	9.32498	0.00319481	0.000258264	1.18815	4.19619	9.53907
ENSG00000216775	AL109918.1	5.11e-07	1.94e-08	1.80192	1.45855	5.14896	4.39e-06	5.37e-08	1.70812	1.43318	4.66983
ENSG00000145365	TIFA	5.18e-07	1.97e-08	1.09435	8.9966	19.2538	0.0016213	0.000107298	1.08002	8.63949	18.2346
ENSG00000168502	MTCL1	5.18e-07	1.97e-08	-1.74614	29.9423	8.89487	0.000225868	8.37e-06	-1.25078	21.3892	9.01019
ENSG00000198643	FAM3D	5.37e-07	2.05e-08	-2.76787	3.83338	0.566653	0.0261695	0.00461785	-1.72979	4.00901	1.21051
ENSG00000151136	BTBD11	5.43e-07	2.09e-08	-2.10107	27.4129	6.29726	0.00115493	6.77e-05	-1.2756	22.6241	9.35169
ENSG00000105339	DENND3	5.49e-07	2.11e-08	1.4377	15.726	42.6917	0.000621523	3.04e-05	1.30455	17.4896	43.1855
ENSG00000272211	AC114760.2	5.55e-07	2.14e-08	2.07858	1.26037	5.3697	3e-05	5.91e-07	1.89111	1.51855	5.59977
ENSG00000197261	C6orf141	5.65e-07	2.19e-08	-2.59799	2.52406	0.391622	0.0373838	0.00749387	-1.33835	2.20137	0.85684
ENSG00000244731	C4A	5.65e-07	2.19e-08	2.13866	8.05861	35.562	0.00303785	0.000241442	1.59969	12.9674	39.3117
ENSG00000223573	TINCR	5.85e-07	2.27e-08	-2.16666	11.5624	2.49184	0.0461833	0.0100348	-1.0498	7.80267	3.77965
ENSG00000069011	PITX1	5.89e-07	2.29e-08	-1.99822	140.577	35.1108	0.000113223	3.26e-06	-1.25888	114.587	47.8957
ENSG00000182487	NCF1B	5.94e-07	2.32e-08	2.03154	0.980188	3.99959	0.0011825	6.99e-05	1.83939	0.822477	2.94115
ENSG00000275481	AC025031.4	6.01e-07	2.36e-08	2.16245	1.24826	5.64524	4.92e-07	3.59e-09	2.11038	1.39396	6.03079
ENSG00000197550	AL359955.1	6.4e-07	2.51e-08	3.26717	0.507694	4.93381	5.98e-05	1.44e-06	2.23457	0.77516	3.64825
ENSG00000128699	ORMDL1	6.49e-07	2.56e-08	1.37134	6.10876	15.8668	0.000168808	5.6e-06	1.13667	7.66064	16.8197
ENSG00000092445	TYRO3	6.52e-07	2.57e-08	-2.01021	11.4022	2.77895	0.00699994	0.000769785	-1.37032	7.85322	3.04393
ENSG00000253998	IGKV2-29	6.66e-07	2.63e-08	7.36142	0.0329567	5.71504	0.00654159	0.000699724	3.14463	0.46695	4.15807
ENSG00000090686	USP48	6.68e-07	2.64e-08	1.29801	20.5064	50.5488	6.62e-05	1.67e-06	1.13806	23.9478	52.6793
ENSG00000251301	LINC02384	6.85e-07	2.72e-08	2.922	0.310702	2.40787	0.01455	0.00209773	1.76539	0.571397	1.92643
ENSG00000130775	THEMIS2	6.92e-07	2.76e-08	1.36872	12.0555	31.1911	0.00270023	0.000207414	1.16013	16.6854	37.2762
ENSG00000074695	LMAN1	7.08e-07	2.84e-08	1.46948	46.3905	128.536	0.000471237	2.13e-05	1.04419	60.0497	123.807
ENSG00000111275	ALDH2	7.08e-07	2.84e-08	-1.56255	47.5338	16.0305	0.000143424	4.44e-06	-1.01057	34.5731	17.1826
ENSG00000137478	FCHSD2	7.42e-07	2.99e-08	1.14155	13.6572	30.2318	0.000126645	3.76e-06	1.05775	15.7793	32.8361
ENSG00000095739	BAMBI	7.83e-07	3.16e-08	-2.65474	4.57971	0.694091	0.000987471	5.55e-05	-1.54135	3.72244	1.26439
ENSG00000211892	IGHG4	7.86e-07	3.18e-08	5.1453	156.194	5527.99	0.000482531	2.2e-05	2.86118	685.267	4979.24
ENSG00000169241	SLC50A1	8.04e-07	3.27e-08	1.21441	5.61669	13.1203	2.08e-06	2.09e-08	1.27498	5.21818	12.595
ENSG00000155465	SLC7A7	8.25e-07	3.37e-08	1.91488	3.3188	12.5767	1.23e-05	1.95e-07	1.79055	3.42648	11.8466
ENSG00000167769	ACER1	8.38e-07	3.43e-08	-8.17281	0.755385	0	0.00963913	0.0012031	-1.90878	0.805866	0.214545
ENSG00000141579	ZNF750	8.51e-07	3.49e-08	-2.25227	62.8781	13.1448	0.00128148	7.76e-05	-1.24231	52.3988	22.1599
ENSG00000232629	HLA-DQB2	8.78e-07	3.61e-08	-4.39032	7.19997	0.353104	0.0176204	0.00267227	-1.7632	3.684	1.07493
ENSG00000106078	COBL	8.83e-07	3.64e-08	-2.35813	8.79244	1.73886	0.0192877	0.00302534	-1.47599	6.77265	2.43424
ENSG00000154978	VOPP1	9.26e-07	3.83e-08	1.40083	22.5938	59.7905	1.85e-05	3.24e-07	1.25605	23.772	56.7489
ENSG00000214822	KRT16P3	9.26e-07	3.84e-08	-2.53003	7.50083	1.26331	0.00611563	0.000636981	-1.97526	5.84127	1.48152
ENSG00000090861	AARS	9.29e-07	3.86e-08	1.18626	31.9793	72.8599	1.25e-05	2e-07	1.11576	32.5453	70.5181
ENSG00000233264	AC006042.3	9.52e-07	3.97e-08	2.59016	0.74431	4.54838	7.12e-07	5.76e-09	2.55809	0.865348	5.09962
ENSG00000184731	FAM110C	9.91e-07	4.15e-08	-1.8259	21.2541	5.87225	0.000340695	1.42e-05	-1.39185	20.905	7.9716
ENSG00000040933	INPP4A	1.02e-06	4.27e-08	1.3112	15.2537	37.9809	1.52e-05	2.56e-07	1.2222	17.1932	40.094
ENSG00000277586	NEFL	1.02e-06	4.3e-08	-3.62632	6.87841	0.550424	1.32e-07	5.82e-10	-3.46461	4.03115	0.364371
ENSG00000081052	COL4A4	1.03e-06	4.34e-08	1.67514	5.04631	16.1967	0.000797356	4.19e-05	1.40799	6.18138	16.3999
ENSG00000142733	MAP3K6	1.07e-06	4.54e-08	-1.36861	30.3598	11.7559	4.26e-08	1.32e-10	-1.25465	28.863	12.1039
ENSG00000211945	IGHV1-18	1.08e-06	4.58e-08	2.93913	3.5121	27.0046	0.000529629	2.48e-05	2.70183	4.68768	30.4979
ENSG00000176720	BOK	1.15e-06	4.91e-08	-1.49898	13.3117	4.64649	0.000402334	1.77e-05	-1.10131	11.8359	5.52658
ENSG00000169282	KCNAB1	1.16e-06	4.93e-08	1.91728	1.3162	5.04885	3.95e-11	3.91e-14	2.04062	1.48618	6.12317
ENSG00000268471	DKFZP434I0714	1.17e-06	4.99e-08	1.54921	1.87825	5.5704	1.18e-06	1.04e-08	1.74021	1.83874	6.13685
ENSG00000188522	FAM83G	1.18e-06	5.06e-08	-2.08384	92.2617	21.7074	0.000131967	3.98e-06	-1.64761	77.8896	24.8619
ENSG00000188910	GJB3	1.18e-06	5.07e-08	-1.86834	25.0168	6.72432	6.42e-07	4.96e-09	-1.54517	24.6362	8.44767
ENSG00000240024	LINC00888	1.22e-06	5.26e-08	2.09469	0.478792	2.07088	0.0045045	0.000415311	1.41368	0.698287	1.85443
ENSG00000153944	MSI2	1.22e-06	5.27e-08	1.32673	20.1825	50.7524	1.22e-05	1.89e-07	1.21012	21.1031	48.8111
ENSG00000110400	NECTIN1	1.24e-06	5.39e-08	-1.90439	251.661	67.143	0.00032784	1.36e-05	-1.23206	210.869	89.7848
ENSG00000175121	WFDC5	1.24e-06	5.38e-08	-2.97845	5.08586	0.597052	0.0021296	0.000151606	-1.97427	2.67879	0.665426
ENSG00000148219	ASTN2	1.27e-06	5.51e-08	2.06672	0.647856	2.78368	0.0002696	1.06e-05	1.54325	0.841388	2.45725
ENSG00000115598	IL1RL2	1.32e-06	5.74e-08	-2.4561	2.76683	0.454413	1.26e-05	2.03e-07	-2.5814	2.83017	0.47279
ENSG00000273760	AC245041.2	1.33e-06	5.81e-08	-2.34968	3.69866	0.67487	0.000825948	4.41e-05	-1.67353	2.88443	0.893435
ENSG00000064195	DLX3	1.37e-06	6.01e-08	-2.58091	14.0473	2.27625	0.000663224	3.31e-05	-1.45152	7.68992	2.82033
ENSG00000211974	AC245369.1	1.37e-06	6e-08	6.75802	0.0847852	9.49912	9.47e-12	8.37e-15	8.92718	0.0273648	15.1024
ENSG00000160999	SH2B2	1.39e-06	6.08e-08	1.58381	1.45286	4.38128	0.000398787	1.74e-05	1.35653	1.58627	4.0506
ENSG00000180353	HCLS1	1.43e-06	6.31e-08	1.31131	15.3721	38.1837	0.00117501	6.93e-05	1.09472	17.389	37.1246
ENSG00000211959	IGHV4-39	1.44e-06	6.36e-08	3.84954	2.82272	40.7521	0.00436492	0.00039659	1.92732	8.31864	31.6447
ENSG00000066248	NGEF	1.46e-06	6.44e-08	-2.77575	5.8616	0.83317	0.00314425	0.000252427	-2.11587	5.87163	1.33983
ENSG00000184702	2021-09-05	1.46e-06	6.45e-08	-1.85964	18.0271	4.94119	0.00173575	0.000117341	-1.34064	12.6864	5.00492
ENSG00000138621	PPCDC	1.51e-06	6.71e-08	1.47563	3.55505	9.99262	1.45e-05	2.43e-07	1.43662	3.40965	9.21537
ENSG00000227471	AKR1B15	1.54e-06	6.85e-08	-2.41707	4.70651	0.837001	0.000338062	1.41e-05	-1.56534	3.68305	1.23508
ENSG00000277013	AC008556.1	1.54e-06	6.88e-08	-2.75998	2.47247	0.373735	0.0309556	0.00578598	-1.41156	1.57608	0.585832
ENSG00000104140	RHOV	1.64e-06	7.35e-08	-1.6682	45.6665	14.2478	0.00220919	0.000159458	-1.00866	34.4032	17.1084
ENSG00000203709	C1orf132	1.64e-06	7.36e-08	1.33332	38.4649	97.0256	0.000143259	4.43e-06	1.23306	41.7276	98.078
ENSG00000019991	HGF	1.64e-06	7.38e-08	1.8366	1.16612	4.22208	0.00705266	0.000779946	1.09712	1.89178	4.02953
ENSG00000132164	SLC6A11	1.67e-06	7.54e-08	-2.63441	3.51255	0.57125	0.000323207	1.33e-05	-2.56174	3.1439	0.527844
ENSG00000210082	MT-RNR2	1.67e-06	7.54e-08	6.44137	897.246	77975.6	0.000909543	4.96e-05	3.14184	7219.27	63720.7
ENSG00000203782	LOR	1.67e-06	7.56e-08	-4.63809	5.62679	0.213358	8.23e-11	8.65e-14	-4.76373	4.19566	0.158339
ENSG00000187801	ZFP69B	1.69e-06	7.69e-08	1.97503	0.914344	3.6739	0.00148718	9.45e-05	1.25949	1.15455	2.74863
ENSG00000035720	STAP1	1.73e-06	7.9e-08	2.45218	0.489832	2.76134	0.00219292	0.000157551	2.11513	0.937235	4.05318
ENSG00000168453	HR	1.73e-06	7.88e-08	-1.94221	38.4762	9.96458	4.74e-05	1.09e-06	-1.50743	28.492	10.0106
ENSG00000159958	TNFRSF13C	1.75e-06	8e-08	2.09104	2.32979	10.035	0.000639671	3.15e-05	1.67229	3.7027	11.789
ENSG00000225889	AC012368.1	1.79e-06	8.24e-08	2.41877	0.629037	3.44048	2.39e-06	2.48e-08	2.50819	0.859759	4.88835
ENSG00000143119	CD53	1.82e-06	8.4e-08	1.51751	8.23478	23.6186	0.00319892	0.000258794	1.23578	10.9477	25.7705
ENSG00000172349	IL16	1.83e-06	8.44e-08	1.4926	13.0472	36.8297	0.000268516	1.05e-05	1.22148	15.4231	35.9365
ENSG00000279806	AC018629.1	1.95e-06	9.01e-08	-1.77303	4.94809	1.41449	0.00016264	5.33e-06	-1.3182	5.02899	2.01229
ENSG00000187699	C2orf88	2.06e-06	9.59e-08	1.51056	3.3521	9.61189	6.54e-07	5.14e-09	1.42952	3.67969	9.90665
ENSG00000211652	IGLV7-43	2.1e-06	9.81e-08	4.64561	0.776046	19.4654	0.0184895	0.00285243	2.4991	2.24613	12.7061
ENSG00000189280	GJB5	2.13e-06	9.95e-08	-1.63776	15.011	4.71397	5.11e-05	1.2e-06	-1.49805	14.4079	5.0999
ENSG00000126233	SLURP1	2.16e-06	1.01e-07	-3.37152	11.7821	1.1151	0.000253124	9.72e-06	-3.70317	12.5438	0.963801
ENSG00000149311	ATM	2.17e-06	1.02e-07	1.57	47.1501	140.081	0.000370445	1.59e-05	1.18879	60.4107	137.697
ENSG00000109182	CWH43	2.19e-06	1.03e-07	-1.999	9.97805	2.45203	0.0254296	0.00444363	-1.49002	9.83034	3.50207
ENSG00000173198	CYSLTR1	2.19e-06	1.03e-07	1.89067	1.98463	7.41797	0.000903967	4.92e-05	1.41322	2.32808	6.19226
ENSG00000211598	IGKV4-1	2.22e-06	1.05e-07	3.21143	24.9938	231.546	0.00536826	0.000530584	2.29364	41.0563	201.303
ENSG00000163644	PPM1K	2.3e-06	1.09e-07	1.49567	9.45267	26.7224	0.00265682	0.000203107	1.20162	11.2939	25.9587
ENSG00000163563	MNDA	2.44e-06	1.16e-07	2.2098	3.67348	16.9064	0.000246353	9.33e-06	1.70859	3.88633	12.7181
ENSG00000090776	EFNB1	2.51e-06	1.2e-07	-1.18121	41.8826	18.35	1.12e-05	1.69e-07	-1.29092	44.507	18.2041
ENSG00000064763	FAR2	2.56e-06	1.23e-07	1.49954	2.42185	6.81422	0.00452726	0.000418816	1.02419	3.09913	6.2874
ENSG00000174775	HRAS	2.57e-06	1.24e-07	-1.56776	21.0946	7.01647	9.94e-05	2.77e-06	-1.19058	16.7514	7.34026
ENSG00000188508	KRTDAP	2.58e-06	1.24e-07	-2.89316	56.8487	7.60599	0.0317065	0.00595379	-1.84448	60.6678	16.8903
ENSG00000130517	PGPEP1	2.59e-06	1.25e-07	1.20269	6.96439	16.0893	0.00180268	0.000123063	1.04939	7.07133	14.6339
ENSG00000165912	PACSIN3	2.6e-06	1.26e-07	-1.76417	16.8173	4.81202	0.000705793	3.6e-05	-1.1066	13.1614	6.11922
ENSG00000283415	AC087280.2	2.62e-06	1.27e-07	2.97322	0.375529	3.02204	6.24e-05	1.54e-06	1.96201	0.756406	2.94891
ENSG00000132185	FCRLA	2.64e-06	1.28e-07	2.92945	1.56496	11.9708	9.76e-08	3.68e-10	2.96573	1.87505	14.646
ENSG00000177614	PGBD5	2.79e-06	1.37e-07	-1.44499	18.1725	6.56678	0.000298768	1.2e-05	-1.08619	15.4863	7.2964
ENSG00000100368	CSF2RB	2.9e-06	1.42e-07	1.36315	33.6281	86.5864	0.000246418	9.37e-06	1.32325	31.989	80.0333
ENSG00000163362	C1orf106	2.92e-06	1.44e-07	-1.57675	37.474	12.4389	0.00029815	1.2e-05	-1.03695	30.0835	14.6724
ENSG00000143590	EFNA3	2.94e-06	1.45e-07	-2.08343	9.54191	2.17856	0.0183858	0.00282814	-1.40268	7.45686	2.82128
ENSG00000172819	RARG	2.95e-06	1.45e-07	-1.34157	61.1983	24.0526	0.000189566	6.58e-06	-1.09268	50.4637	23.6772
ENSG00000279078	SND1-IT1	3.13e-06	1.55e-07	1.48743	2.07981	5.90232	2.92e-05	5.71e-07	1.33468	2.55765	6.44989
ENSG00000273472	AC096733.2	3.16e-06	1.56e-07	2.0151	0.516591	2.14663	0.00423028	0.000382264	1.41229	0.785572	2.08407
ENSG00000178363	CALML3	3.2e-06	1.59e-07	-2.47027	185.676	33.4645	0.000751759	3.88e-05	-1.69309	202.077	62.4903
ENSG00000134765	DSC1	3.31e-06	1.65e-07	-3.85973	5.67797	0.3531	0.000667439	3.35e-05	-2.96658	3.75659	0.47609
ENSG00000106367	AP1S1	3.4e-06	1.7e-07	-1.27178	12.7792	5.27445	0.000791291	4.15e-05	-1.12648	12.088	5.54096
ENSG00000173208	ABCD2	3.42e-06	1.71e-07	2.15561	0.930334	4.19977	0.000101413	2.85e-06	2.46388	1.14475	6.30447
ENSG00000170775	GPR37	3.45e-06	1.73e-07	-3.05884	1.63242	0.182663	0.00151709	9.67e-05	-1.9116	1.51455	0.393853
ENSG00000167880	EVPL	3.45e-06	1.73e-07	-2.54144	278.339	47.7584	0.0013721	8.47e-05	-1.51682	201.298	70.3495
ENSG00000130768	SMPDL3B	3.49e-06	1.76e-07	2.43645	1.2367	6.7152	0.000153392	4.84e-06	2.24611	1.21078	5.73635
ENSG00000255769	GOLGA2P10	3.51e-06	1.77e-07	-2.38713	14.579	2.70432	3.96e-05	8.61e-07	-1.64284	12.5994	4.04303
ENSG00000110723	EXPH5	3.51e-06	1.77e-07	-2.18546	43.0212	9.39614	0.0304749	0.00566597	-1.26132	37.2104	15.5265
ENSG00000135069	PSAT1	3.68e-06	1.86e-07	1.30967	9.18425	22.816	0.00757199	0.000856111	1.10183	10.4403	22.3966
ENSG00000181035	SLC25A42	3.73e-06	1.89e-07	1.42981	2.18731	5.92116	0.000327692	1.36e-05	1.39302	2.17874	5.70073
ENSG00000138821	SLC39A8	3.86e-06	1.96e-07	1.48172	7.02848	19.6986	0.00504216	0.000482137	1.17291	8.49928	19.133
ENSG00000142949	PTPRF	3.87e-06	1.97e-07	-1.73124	234.281	70.4728	0.00344065	0.000283245	-1.07709	184.965	87.6892
ENSG00000079263	SP140	4.14e-06	2.12e-07	2.11981	2.95292	12.9307	0.000668933	3.38e-05	1.56904	3.66685	10.8566
ENSG00000187187	ZNF546	4.26e-06	2.19e-07	1.90843	1.72952	6.57236	4.15e-05	9.22e-07	1.30289	2.22222	5.46543
ENSG00000169594	BNC1	4.26e-06	2.19e-07	-1.55687	29.995	10.0426	1.29e-06	1.17e-08	-1.18656	33.8759	14.9026
ENSG00000185033	SEMA4B	4.43e-06	2.29e-07	-1.18958	86.094	37.6654	0.000482531	2.2e-05	-1.02263	78.3824	38.579
ENSG00000242372	EIF6	4.6e-06	2.38e-07	-1.3053	44.9644	18.096	1.12e-05	1.7e-07	-1.20777	39.7844	17.2336
ENSG00000008735	MAPK8IP2	4.8e-06	2.5e-07	-2.88322	3.41647	0.467396	0.00856094	0.0010124	-1.81057	1.94454	0.550857
ENSG00000166598	HSP90B1	5.04e-06	2.64e-07	2.05553	179.105	744.562	0.00931513	0.0011448	1.19647	268.978	616.425
ENSG00000075420	FNDC3B	5.11e-06	2.69e-07	1.44655	58.9278	160.679	0.00406263	0.000359073	1.0543	79.3273	164.731
ENSG00000115355	CCDC88A	5.27e-06	2.79e-07	1.14286	29.6725	65.5601	0.00217803	0.000156132	1.02925	36.0788	73.6138
ENSG00000172548	NIPAL4	5.27e-06	2.79e-07	-1.6798	20.2316	6.26943	0.00833422	0.000975281	-1.12238	16.8144	7.7138
ENSG00000139364	TMEM132B	5.32e-06	2.83e-07	-2.89416	2.21029	0.300215	0.00672449	0.000727017	-1.70885	2.01415	0.630654
ENSG00000155307	SAMSN1	5.4e-06	2.87e-07	1.47023	3.84579	10.7169	0.00420581	0.000378752	1.28236	5.36925	13.0467
ENSG00000125998	FAM83C	5.48e-06	2.92e-07	-2.87127	15.1779	2.04613	0.00444214	0.00040553	-2.10774	12.667	2.93495
ENSG00000175785	PRIMA1	5.64e-06	3.01e-07	-2.40877	2.38121	0.422698	0.0138786	0.00197431	-1.55657	1.83901	0.628709
ENSG00000130701	RBBP8NL	5.76e-06	3.09e-07	-2.52999	2.91669	0.471575	0.00914314	0.00111168	-1.48034	1.73242	0.621935
ENSG00000126822	PLEKHG3	6.12e-06	3.3e-07	-1.32616	51.391	20.3403	8.94e-06	1.29e-07	-1.01324	46.352	23.0122
ENSG00000211891	IGHE	6.15e-06	3.32e-07	3.06139	0.301129	2.55844	0.0354731	0.00695069	1.66681	0.602905	1.9027
ENSG00000198483	ANKRD35	6.26e-06	3.39e-07	-2.48168	19.1616	3.40358	0.00223262	0.000162254	-1.61444	14.3264	4.68803
ENSG00000274536	AL034397.3	6.27e-06	3.4e-07	2.52128	0.48142	2.72736	0.00245042	0.000182629	1.99394	0.619926	2.47915
ENSG00000105664	COMP	6.31e-06	3.43e-07	-2.32462	19.9394	3.99191	0.0393934	0.00806727	-1.59108	12.5627	4.16876
ENSG00000050344	NFE2L3	6.35e-06	3.47e-07	1.05373	7.09875	14.7661	0.000752391	3.9e-05	1.03301	6.53475	13.3593
ENSG00000151948	GLT1D1	6.35e-06	3.48e-07	2.46853	0.466639	2.54654	0.00404421	0.000357195	1.84672	0.442398	1.60306
ENSG00000204175	GPRIN2	6.35e-06	3.48e-07	-2.62386	4.527	0.718414	0.0264621	0.00468742	-1.11883	2.03657	0.940254
ENSG00000125703	ATG4C	6.35e-06	3.48e-07	1.56223	1.96892	5.82706	0.00013666	4.16e-06	1.12731	2.8488	6.21129
ENSG00000224389	C4B	6.38e-06	3.51e-07	2.33615	6.46921	32.7285	0.000178886	6.04e-06	2.08722	10.939	46.4873
ENSG00000272405	AL365181.3	6.52e-06	3.59e-07	2.5355	0.607357	3.59425	0.000167869	5.52e-06	2.28946	0.644964	3.14955
ENSG00000115902	SLC1A4	6.57e-06	3.62e-07	1.28362	26.861	65.5245	1.19e-07	4.83e-10	1.39442	24.33	63.9552
ENSG00000249476	AC008467.1	6.69e-06	3.69e-07	1.70626	1.3299	4.41	0.0049658	0.000471542	1.44625	1.33482	3.65747
ENSG00000154511	FAM69A	7.04e-06	3.9e-07	1.30828	3.36207	8.36302	0.000667439	3.36e-05	1.03907	4.19249	8.59556
ENSG00000185304	RGPD2	7.05e-06	3.91e-07	1.97785	1.43363	5.66008	2.22e-06	2.28e-08	2.79796	2.26391	15.7353
ENSG00000183479	TREX2	7.23e-06	4.02e-07	-3.06414	4.37031	0.514384	0.000488221	2.23e-05	-2.11773	1.38555	0.328453
ENSG00000213903	LTB4R	7.34e-06	4.09e-07	-1.77295	60.7437	17.6678	0.00037751	1.63e-05	-1.39465	46.0195	17.5022
ENSG00000267368	UPK3BL1	7.36e-06	4.11e-07	-1.68659	19.757	6.07869	0.0144355	0.0020733	-1.08416	17.7682	8.38839
ENSG00000109501	WFS1	7.45e-06	4.17e-07	1.32242	8.12124	20.4289	5.89e-07	4.33e-09	1.31045	8.01663	19.8811
ENSG00000112414	ADGRG6	7.65e-06	4.28e-07	-1.46847	11.0726	4.00584	3.24e-05	6.65e-07	-1.16488	12.0419	5.35631
ENSG00000149150	SLC43A1	7.75e-06	4.35e-07	1.61437	1.15026	3.60133	0.000921339	5.08e-05	1.3326	1.26128	3.15917
ENSG00000204542	C6orf15	7.75e-06	4.34e-07	-5.64263	1.74144	0.028827	4.21e-08	1.28e-10	-8.18341	1.0436	0
ENSG00000184445	KNTC1	7.76e-06	4.36e-07	1.28294	16.9182	41.2577	3.84e-05	8.26e-07	1.0653	19.2635	40.3092
ENSG00000175040	CHST2	7.81e-06	4.39e-07	1.85892	8.95912	32.5947	3.06e-06	3.35e-08	1.84483	10.574	37.953
ENSG00000211967	IGHV3-53	7.83e-06	4.41e-07	3.68619	0.499354	6.47737	0.00914314	0.00111265	1.94282	0.589093	2.27897
ENSG00000137843	PAK6	7.95e-06	4.48e-07	-1.64364	15.8465	4.97845	0.000254802	9.83e-06	-1.65577	11.2357	3.57545
ENSG00000173338	KCNK7	8.11e-06	4.58e-07	-2.43269	3.42323	0.652745	0.0294676	0.0054361	-1.52533	2.18959	0.75579
ENSG00000057657	PRDM1	8.19e-06	4.64e-07	1.26877	44.4303	107.156	0.00370298	0.000318583	1.01138	65.0849	131.184
ENSG00000113161	HMGCR	8.44e-06	4.8e-07	-1.22842	58.1008	24.7148	0.0149306	0.00216737	-1.02154	62.4394	30.7628
ENSG00000108352	RAPGEFL1	8.63e-06	4.92e-07	-1.94263	50.0853	12.9664	0.0137531	0.00194692	-1.0389	35.418	17.2492
ENSG00000270605	AL353622.1	8.71e-06	4.99e-07	2.33853	0.384316	2.00354	0.000157354	5.07e-06	1.97492	0.379771	1.49589
ENSG00000118402	ELOVL4	8.94e-06	5.13e-07	-1.67646	6.82966	2.07645	0.0242434	0.00416102	-1.19301	6.67695	2.91649
ENSG00000254709	IGLL5	9.01e-06	5.18e-07	2.77947	49.8902	342.573	0.00146383	9.21e-05	2.19807	73.7902	338.597
ENSG00000147162	OGT	9.05e-06	5.2e-07	1.64044	88.7449	276.758	0.000657077	3.26e-05	1.20079	108.42	249.203
ENSG00000181215	C4orf50	9.09e-06	5.23e-07	2.75304	0.305898	2.07287	0.000145899	4.56e-06	2.30553	0.571957	2.83317
ENSG00000266036	AC016888.1	9.21e-06	5.32e-07	-1.78849	7.27187	2.07353	1.51e-06	1.39e-08	-1.5209	6.03403	2.09344
ENSG00000198142	SOWAHC	9.26e-06	5.36e-07	-1.94387	36.8933	9.53949	0.00509413	0.000489626	-1.43953	37.3564	13.7716
ENSG00000169710	FASN	9.32e-06	5.41e-07	-1.69849	151.414	46.6146	0.0035157	0.000293338	-1.05401	111.173	53.5536
ENSG00000075884	ARHGAP15	9.34e-06	5.42e-07	1.57054	3.40142	10.1593	0.0272229	0.00487669	1.02327	5.56361	11.2959
ENSG00000003249	DBNDD1	9.96e-06	5.8e-07	-2.11664	5.26589	1.15886	0.0154122	0.00224682	-1.14904	3.51418	1.58806
ENSG00000078589	P2RY10	1.03e-05	6e-07	1.90104	1.0026	3.7881	0.0423562	0.00887585	1.1058	1.56887	3.36258
ENSG00000169031	COL4A3	1.03e-05	6.02e-07	1.76262	1.96622	6.73183	0.000911573	4.98e-05	1.77208	1.87161	6.38959
ENSG00000181690	PLAG1	1.04e-05	6.13e-07	2.23355	0.48214	2.33475	0.000621523	3.04e-05	1.60618	0.84759	2.57588
ENSG00000211943	IGHV3-15	1.04e-05	6.12e-07	3.90167	2.161	32.3746	0.00108809	6.26e-05	2.86781	6.95558	50.8009
ENSG00000166396	SERPINB7	1.06e-05	6.23e-07	-3.09836	1.45585	0.195732	0.00452726	0.000418901	-1.80296	1.33016	0.372156
ENSG00000211679	IGLC3	1.11e-05	6.61e-07	3.456	95.8866	1052.3	3.1e-05	6.23e-07	3.57092	148.792	1768.21
ENSG00000109846	CRYAB	1.14e-05	6.76e-07	-1.91268	18.101	4.75623	0.0075955	0.000860178	-1.30665	18.2702	7.39114
ENSG00000154655	L3MBTL4	1.16e-05	6.9e-07	-1.64253	4.87644	1.5573	0.000875487	4.75e-05	-1.27016	3.97609	1.65396
ENSG00000183876	ARSI	1.17e-05	6.99e-07	-1.18828	19.3871	8.49171	0.00423485	0.000383462	-1.00987	19.7477	9.83284
ENSG00000157601	MX1	1.17e-05	7e-07	-1.83804	96.9221	27.1144	2.61e-07	1.44e-09	-1.41492	65.7772	24.6573
ENSG00000158477	CD1A	1.21e-05	7.27e-07	-3.91868	3.49719	0.229968	8.62e-05	2.31e-06	-2.60528	1.69242	0.273239
ENSG00000198771	RCSD1	1.22e-05	7.3e-07	1.27815	6.09699	14.8721	0.00225591	0.000164784	1.19047	7.33787	16.7464
ENSG00000136169	SETDB2	1.22e-05	7.36e-07	1.09085	6.10587	13.0836	6.91e-05	1.77e-06	1.04239	6.18567	12.7155
ENSG00000231290	APCDD1L-AS1	1.31e-05	7.94e-07	-4.47475	0.770979	0.0234142	0.00960134	0.00119457	-2.01556	1.01612	0.239516
ENSG00000242534	IGKV2D-28	1.33e-05	8.06e-07	3.49821	3.05869	34.6294	0.00611563	0.000636402	1.66191	11.855	37.5045
ENSG00000090530	P3H2	1.33e-05	8.08e-07	-1.55748	12.6878	4.29584	5.67e-08	1.93e-10	-1.68952	18.3604	5.67122
ENSG00000236740	AL033384.1	1.36e-05	8.26e-07	-2.5344	1.48725	0.221558	0.0225385	0.00375827	-1.5672	1.70847	0.575391
ENSG00000153885	KCTD15	1.48e-05	9.09e-07	-1.44367	30.252	11.0219	0.000201337	7.16e-06	-1.10892	22.8097	10.5917
ENSG00000100300	TSPO	1.5e-05	9.25e-07	-1.25716	54.2284	22.5584	1.22e-05	1.9e-07	-1.21248	49.2468	21.2713
ENSG00000165521	EML5	1.52e-05	9.35e-07	1.455	2.01793	5.63204	0.00104042	5.91e-05	1.26787	2.82758	6.79567
ENSG00000110324	IL10RA	1.55e-05	9.62e-07	1.53863	19.1757	55.8066	0.000236868	8.86e-06	1.40832	22.746	60.3508
ENSG00000168703	WFDC12	1.58e-05	9.81e-07	-2.67994	2.52549	0.390883	0.00823231	0.000959282	-2.24714	1.91378	0.398414
ENSG00000179862	CITED4	1.59e-05	9.87e-07	-2.14775	8.87997	2.02134	0.0246105	0.00424231	-1.13989	8.24259	3.73725
ENSG00000105829	BET1	1.65e-05	1.03e-06	1.32013	3.62926	9.14093	0.00185823	0.00012792	1.01517	4.57256	9.22187
ENSG00000170962	PDGFD	1.7e-05	1.07e-06	1.56212	2.64268	7.82964	0.0135578	0.00190604	1.01947	3.80733	7.73264
ENSG00000125538	IL1B	1.75e-05	1.11e-06	1.69979	8.12169	26.3317	0.00496878	0.000472399	1.63737	14.2151	44.2343
ENSG00000175793	SFN	1.79e-05	1.13e-06	-2.29302	555.655	113.329	6.24e-05	1.53e-06	-1.99339	537.246	134.928
ENSG00000261068	AL512274.1	1.8e-05	1.14e-06	-1.98769	10.589	2.60743	0.014576	0.00210328	-1.17044	11.7031	5.21527
ENSG00000181333	HEPHL1	1.81e-05	1.15e-06	-2.41983	109.243	20.3504	0.00468854	0.000437013	-1.87222	99.6588	27.207
ENSG00000185811	IKZF1	1.82e-05	1.16e-06	1.50954	13.5986	38.8272	0.0102351	0.00130597	1.06995	17.4112	36.5393
ENSG00000105989	WNT2	1.82e-05	1.16e-06	3.02724	0.611786	5.03817	0.00369753	0.000317656	1.76599	0.867266	2.93214
ENSG00000088726	TMEM40	1.85e-05	1.19e-06	-1.85536	18.1841	4.95225	0.0161073	0.00237206	-1.21879	18.8226	8.08752
ENSG00000115271	GCA	1.85e-05	1.19e-06	1.7189	2.93114	9.54993	4.09e-05	9.07e-07	1.48259	3.19722	8.91722
ENSG00000146477	SLC22A3	1.85e-05	1.19e-06	-2.17747	2.967	0.654338	0.0146249	0.00211215	-1.07754	2.35699	1.10153
ENSG00000281991	TMEM265	1.85e-05	1.19e-06	-2.03325	3.47551	0.825614	0.0198927	0.00316342	-1.54273	3.05048	1.04323
ENSG00000211966	IGHV5-51	1.88e-05	1.21e-06	3.14084	7.54655	66.6245	0.000265649	1.04e-05	2.63851	7.72315	48.1107
ENSG00000130164	LDLR	1.89e-05	1.22e-06	-1.72604	49.8222	15.0149	0.0015505	0.00010079	-1.32376	52.7241	21.0687
ENSG00000185567	AHNAK2	1.92e-05	1.24e-06	-2.14977	541.179	121.9	0.000827653	4.42e-05	-1.49451	426.138	151.246
ENSG00000131187	F12	1.93e-05	1.25e-06	-2.0553	4.73402	1.09617	0.00819302	0.000951663	-1.55666	3.89762	1.32494
ENSG00000204839	MROH6	1.94e-05	1.26e-06	-1.68529	8.86547	2.69452	0.00394809	0.000344893	-1.05135	7.23732	3.47763
ENSG00000159516	SPRR2G	1.95e-05	1.27e-06	-3.37472	70.4498	6.763	0.0246361	0.00424975	-2.22505	46.089	9.84969
ENSG00000167656	LY6D	2.02e-05	1.32e-06	-2.42	249.453	46.5526	0.000186493	6.43e-06	-2.09954	215.873	50.3653
ENSG00000276116	FUT8-AS1	2.04e-05	1.34e-06	2.28824	0.705091	3.50923	8.65e-05	2.33e-06	2.14583	0.767817	3.4027
ENSG00000110693	SOX6	2.16e-05	1.42e-06	-1.87762	4.70622	1.28833	0.00884472	0.00106292	-1.62944	4.53492	1.4696
ENSG00000066468	FGFR2	2.16e-05	1.42e-06	-1.38376	30.8534	11.709	0.00973719	0.00122197	-1.04198	24.7678	12.0473
ENSG00000273824	AC008033.3	2.17e-05	1.43e-06	2.68564	0.462092	3.02888	0.0289833	0.00532233	1.57944	0.859236	2.55518
ENSG00000261114	AC012181.2	2.18e-05	1.44e-06	2.49651	0.71023	4.06207	0.00228961	0.000167954	1.48995	1.12507	3.13806
ENSG00000140009	ESR2	2.22e-05	1.47e-06	1.43894	2.52515	6.89469	0.000242743	9.16e-06	1.1613	2.16677	4.8622
ENSG00000159495	TGM7	2.29e-05	1.52e-06	-3.94555	3.4191	0.201789	0.00300859	0.000238559	-3.02093	2.61107	0.317969
ENSG00000174125	TLR1	2.29e-05	1.53e-06	1.4727	4.18893	11.6757	0.000323988	1.34e-05	1.29964	5.53946	13.6094
ENSG00000135124	P2RX4	2.33e-05	1.56e-06	1.17771	3.89406	8.90164	0.00221186	0.000159788	1.08974	4.20553	8.92844
ENSG00000134760	DSG1	2.36e-05	1.59e-06	-3.38591	433.197	41.4129	0.0110584	0.00144728	-2.74302	520.303	77.7155
ENSG00000169359	SLC33A1	2.44e-05	1.64e-06	1.21134	11.4173	26.5273	6.42e-07	4.97e-09	1.19511	13.5763	31.0524
ENSG00000162747	FCGR3B	2.51e-05	1.71e-06	3.27259	3.36249	32.447	0.00107287	6.14e-05	2.42201	3.62355	19.4414
ENSG00000143473	KCNH1	2.56e-05	1.74e-06	-2.1369	2.73423	0.61513	5.41e-05	1.28e-06	-1.91785	3.24497	0.869312
ENSG00000233937	AC008443.1	2.6e-05	1.78e-06	1.6521	0.9125	2.90535	0.0449166	0.00962618	1.03333	0.662645	1.34703
ENSG00000173540	GMPPB	2.63e-05	1.8e-06	1.08912	18.0263	38.4912	1.9e-05	3.35e-07	1.01394	18.6791	37.6989
ENSG00000197043	ANXA6	2.64e-05	1.8e-06	1.25783	19.7369	47.2931	3.23e-05	6.6e-07	1.05513	22.0305	45.7589
ENSG00000124731	TREM1	2.67e-05	1.83e-06	2.20954	0.889634	4.08705	0.000771139	4.01e-05	2.04724	1.26324	5.21514
ENSG00000066827	ZFAT	2.68e-05	1.84e-06	1.30246	7.14517	17.7636	0.000513742	2.38e-05	1.03819	7.77005	15.9529
ENSG00000146054	TRIM7	2.68e-05	1.84e-06	-1.71238	10.6982	3.1807	0.00121989	7.27e-05	-1.38228	7.07845	2.70854
ENSG00000081277	PKP1	2.73e-05	1.88e-06	-2.77653	835.839	121.945	0.00520786	0.000507	-1.73315	647.057	194.633
ENSG00000108405	P2RX1	2.74e-05	1.89e-06	1.88802	1.71935	6.4512	0.000470877	2.12e-05	1.52685	2.32255	6.68111
ENSG00000135374	ELF5	2.74e-05	1.89e-06	-3.09071	2.21895	0.250389	0.0372355	0.0074454	-1.58609	1.58493	0.536729
ENSG00000204388	HSPA1B	2.74e-05	1.89e-06	-1.46501	128.56	46.4705	8.71e-06	1.25e-07	-2.37643	229.584	44.2114
ENSG00000083307	GRHL2	2.77e-05	1.92e-06	-1.78268	35.2839	10.1477	0.00348308	0.0002882	-1.09266	27.4378	12.8872
ENSG00000280614	FP236383.2	2.78e-05	1.93e-06	9.39525	561.52	378112	3.53e-07	2.22e-09	7.31131	2040.42	324073
ENSG00000280800	FP671120.3	2.78e-05	1.93e-06	9.39525	561.52	378112	3.53e-07	2.22e-09	7.31131	2040.42	324073
ENSG00000281181	FP236383.3	2.78e-05	1.93e-06	9.39525	561.52	378112	3.53e-07	2.22e-09	7.31131	2040.42	324073
ENSG00000159228	CBR1	2.79e-05	1.95e-06	-1.29068	62.9204	25.6144	0.00754122	0.000851321	-1.0091	57.5279	28.5969
ENSG00000116260	QSOX1	2.85e-05	1.99e-06	-1.50419	72.192	25.4436	0.00783712	0.000897721	-1.0189	54.1247	26.713
ENSG00000155368	DBI	2.85e-05	2e-06	-1.34873	35.8761	14.0194	0.0015329	9.9e-05	-1.40233	42.7218	16.1653
ENSG00000167644	C19orf33	2.89e-05	2.03e-06	-1.92099	26.7454	6.96464	0.000117681	3.4e-06	-1.66419	25.1617	7.94735
ENSG00000137875	BCL2L10	2.9e-05	2.04e-06	-3.71999	0.872409	0.0468283	0.0283779	0.00516026	-1.94942	0.578049	0.144483
ENSG00000215853	RPTN	3.04e-05	2.15e-06	-3.69273	109.885	8.48262	9.75e-05	2.7e-06	-3.43128	48.3236	4.46882
ENSG00000136810	TXN	3.05e-05	2.16e-06	-1.67079	140.38	44.0105	0.0006468	3.2e-05	-1.98444	194.333	49.1052
ENSG00000006740	ARHGAP44	3.09e-05	2.2e-06	1.60316	0.912286	2.79184	0.00316282	0.000254113	1.26543	1.26356	3.02971
ENSG00000128271	ADORA2A	3.25e-05	2.31e-06	1.2704	2.92703	7.12133	0.0187989	0.00291843	1.10027	2.91615	6.22879
ENSG00000104892	KLC3	3.28e-05	2.34e-06	-1.78781	9.99126	2.81973	0.0165294	0.00245672	-1.38265	8.83981	3.39102
ENSG00000211592	IGKC	3.28e-05	2.34e-06	4.00858	1019.71	16412.7	0.00332605	0.000271548	2.62764	2157.29	13332.3
ENSG00000211965	IGHV3-49	3.28e-05	2.34e-06	4.41335	1.39094	29.7114	3.68e-06	4.14e-08	3.91377	2.00381	30.2511
ENSG00000136695	IL36RN	3.3e-05	2.37e-06	-2.70484	47.6215	7.26724	0.0167517	0.00249596	-1.63899	31.5928	10.1327
ENSG00000124429	POF1B	3.41e-05	2.46e-06	-2.29292	34.746	7.0304	0.00302623	0.000240331	-1.89946	34.4981	9.24409
ENSG00000197191	CYSRT1	3.49e-05	2.52e-06	-1.78868	14.6507	4.19037	0.000221368	8.04e-06	-1.47927	13.3717	4.79288
ENSG00000026950	BTN3A1	3.5e-05	2.53e-06	1.25946	13.6004	32.6602	0.00110604	6.42e-05	1.09964	14.0055	29.9948
ENSG00000106483	SFRP4	3.6e-05	2.61e-06	3.01114	6.03807	48.7441	0.000181374	6.17e-06	1.82001	12.3622	43.649
ENSG00000138073	PREB	3.62e-05	2.63e-06	1.01174	14.8672	30.1065	2.58e-06	2.78e-08	1.03875	15.1417	31.0827
ENSG00000172478	C2orf54	3.64e-05	2.65e-06	-1.91832	23.9978	6.30613	0.00113822	6.63e-05	-1.25907	22.4102	9.35643
ENSG00000211956	IGHV4-34	3.71e-05	2.72e-06	2.71973	1.39622	9.2214	0.00664723	0.000714141	2.45465	1.97133	10.8082
ENSG00000239213	NCK1-AS1	3.72e-05	2.73e-06	1.66447	0.737663	2.39005	0.0112953	0.00148597	1.24183	0.649659	1.54238
ENSG00000279862	AC092964.1	3.83e-05	2.83e-06	1.89108	0.61831	2.32925	0.00563351	0.000568103	1.3707	0.997147	2.57132
ENSG00000163032	VSNL1	3.96e-05	2.94e-06	-1.47766	21.3204	7.51348	0.000308328	1.25e-05	-1.12362	21.5207	9.88333
ENSG00000187193	MT1X	3.99e-05	2.97e-06	-1.62548	33.6195	10.7687	4.41e-05	9.98e-07	-1.53866	36.4276	12.5326
ENSG00000211897	IGHG3	4e-05	2.98e-06	4.31035	161.486	3203.98	0.000183125	6.24e-06	2.93249	291.481	2225.25
ENSG00000283992	LYNX1	4.02e-05	3e-06	-2.78802	28.0236	4.03138	0.000608947	2.97e-05	-2.15134	24.3085	5.47788
ENSG00000169245	CXCL10	4.03e-05	3.01e-06	-2.88918	5.88476	0.760969	0.00115569	6.79e-05	-3.00619	11.6209	1.43357
ENSG00000261150	EPPK1	4.03e-05	3.01e-06	-2.58097	199.381	33.2792	0.00124351	7.47e-05	-2.1504	195.115	43.947
ENSG00000171711	DEFB4A	4.24e-05	3.18e-06	-3.30999	17.0081	1.6707	4.1e-07	2.79e-09	-4.11984	19.9613	1.13479
ENSG00000088298	EDEM2	4.38e-05	3.31e-06	1.23598	5.8376	13.8802	6.31e-05	1.56e-06	1.14881	5.93048	13.1487
ENSG00000196209	SIRPB2	4.42e-05	3.34e-06	1.98119	0.902573	3.55798	0.0456006	0.00986583	1.01304	1.51995	3.05959
ENSG00000130545	CRB3	4.42e-05	3.34e-06	-1.63116	5.85523	1.88838	0.00464086	0.000430846	-1.03474	4.73264	2.3049
ENSG00000018280	SLC11A1	4.47e-05	3.39e-06	1.86582	2.53016	9.12298	0.000219272	7.92e-06	1.62423	2.51213	7.75192
ENSG00000277157	HIST1H4D	4.52e-05	3.43e-06	-1.22092	10.2617	4.2936	8.5e-06	1.21e-07	-1.49855	10.431	3.67902
ENSG00000134532	SOX5	4.54e-05	3.44e-06	1.69229	0.8931	2.95567	0.00476266	0.000446868	1.19696	1.44067	3.28856
ENSG00000135709	KIAA0513	4.55e-05	3.46e-06	1.05425	13.4484	28.0414	3.53e-06	3.93e-08	1.1201	12.7308	27.6523
ENSG00000167653	PSCA	4.68e-05	3.58e-06	-3.11542	2.20864	0.234904	0.018849	0.00292737	-2.2551	7.76178	1.62913
ENSG00000270141	TERC	4.78e-05	3.66e-06	-1.82955	5.0101	1.37752	0.000533074	2.5e-05	-1.15657	4.50441	2.00654
ENSG00000119411	BSPRY	4.79e-05	3.68e-06	-1.95525	7.25699	1.81763	0.0240497	0.00410398	-1.25003	5.24321	2.20012
ENSG00000120280	CXorf21	4.81e-05	3.7e-06	1.95618	0.984338	3.87097	0.0101876	0.00129419	1.18147	1.48882	3.36158
ENSG00000085265	FCN1	4.85e-05	3.74e-06	1.81008	3.2967	11.5807	0.0138786	0.00197401	1.0603	5.21556	10.8669
ENSG00000196872	KIAA1211L	4.94e-05	3.81e-06	-1.54442	7.22482	2.45897	0.000355866	1.5e-05	-1.14873	6.44748	2.91761
ENSG00000240184	PCDHGC3	5.02e-05	3.89e-06	-1.043	43.5171	21.1118	1.8e-05	3.15e-07	-1.06435	41.0491	19.6409
ENSG00000162676	GFI1	5.02e-05	3.89e-06	1.93766	0.803963	3.14345	0.0291052	0.00535012	1.37202	0.964212	2.48897
ENSG00000188089	PLA2G4E	5.14e-05	3.99e-06	-2.0787	56.6219	13.3242	0.00403515	0.000355642	-1.57524	51.5133	17.2749
ENSG00000274317	LINC02334	5.17e-05	4.03e-06	1.51832	1.28968	3.76768	0.000569272	2.71e-05	1.39928	1.21745	3.20336
ENSG00000173156	RHOD	5.18e-05	4.04e-06	-1.51251	20.913	7.24115	0.00316587	0.000254877	-1.16721	22.4977	10.0218
ENSG00000119535	CSF3R	5.29e-05	4.14e-06	2.11452	8.80208	38.0746	8.31e-05	2.22e-06	2.06418	9.36281	39.1557
ENSG00000159335	PTMS	5.45e-05	4.28e-06	-1.02481	46.8852	23.021	5.76e-05	1.37e-06	-1.12432	42.1121	19.3471
ENSG00000219545	UMAD1	5.5e-05	4.32e-06	1.3634	1.87909	4.87656	0.000352742	1.49e-05	1.25743	2.42074	5.7782
ENSG00000196866	HIST1H2AD	5.51e-05	4.33e-06	-2.45736	3.19145	0.646372	0.000157175	5.04e-06	-2.5476	3.53332	0.606489
ENSG00000105427	CNFN	5.55e-05	4.37e-06	-2.68248	136.502	21.2187	0.0188799	0.00293685	-1.50868	110.425	38.8064
ENSG00000257151	PWAR6	5.59e-05	4.41e-06	1.84379	1.46793	5.2951	3.16e-06	3.48e-08	1.50846	1.9971	5.68414
ENSG00000197888	UGT2B17	5.72e-05	4.54e-06	3.31358	0.267782	2.66281	0.00157721	0.000103307	2.35846	0.631773	3.24883
ENSG00000127824	TUBA4A	5.78e-05	4.59e-06	-1.28831	74.2488	30.2985	0.00160621	0.000105803	-1.09556	75.764	35.4517
ENSG00000103485	QPRT	5.78e-05	4.6e-06	2.09048	1.66217	7.13776	2.79e-07	1.62e-09	1.93562	1.78114	6.82215
ENSG00000104219	ZDHHC2	5.83e-05	4.65e-06	1.42185	2.86375	7.69946	1.43e-05	2.39e-07	1.45995	3.48445	9.55542
ENSG00000228594	FNDC10	6.26e-05	5.02e-06	-1.60982	3.89601	1.19801	0.00182675	0.000125075	-1.42114	3.41746	1.27306
ENSG00000074211	PPP2R2C	6.3e-05	5.06e-06	-2.61554	26.2408	4.25315	0.005918	0.000608345	-1.95944	24.8369	6.38069
ENSG00000197921	HES5	6.35e-05	5.1e-06	-3.78483	1.76533	0.109895	0.00510643	0.00049144	-1.94685	1.0745	0.279503
ENSG00000176046	NUPR1	6.49e-05	5.23e-06	-1.43267	13.1834	4.80255	0.00364499	0.000308859	-1.03573	10.8429	5.29801
ENSG00000103534	TMC5	6.55e-05	5.29e-06	-3.07976	2.01805	0.257293	0.00173178	0.000116966	-1.88878	1.1774	0.308677
ENSG00000143851	PTPN7	6.68e-05	5.41e-06	1.34851	5.54978	14.2343	0.00446514	0.000409838	1.29516	4.89881	12.0054
ENSG00000134516	DOCK2	7.23e-05	5.92e-06	1.29928	20.4285	50.3893	0.00309899	0.000247835	1.14533	22.7551	50.3203
ENSG00000132704	FCRL2	7.41e-05	6.1e-06	2.67508	0.844184	5.45728	0.000608947	2.97e-05	2.13182	1.40063	6.13787
ENSG00000133063	CHIT1	7.41e-05	6.1e-06	1.88698	0.645998	2.43687	0.00555303	0.000557889	1.5976	0.697385	2.11251
ENSG00000147697	GSDMC	7.41e-05	6.1e-06	-1.38355	20.7753	7.88417	0.000749649	3.87e-05	-1.1311	18.6961	8.54619
ENSG00000223799	IL10RB-AS1	7.43e-05	6.13e-06	1.49612	2.64915	7.56724	0.000111552	3.2e-06	1.11641	2.91318	6.30041
ENSG00000001561	ENPP4	7.5e-05	6.21e-06	1.95849	1.13271	4.46345	0.00017346	5.79e-06	1.46314	1.6211	4.44763
ENSG00000186832	KRT16	7.5e-05	6.2e-06	-3.67944	5313.53	414.701	0.00204247	0.000143761	-2.65984	3913.74	619.294
ENSG00000183734	ASCL2	7.56e-05	6.28e-06	-2.25951	1.69692	0.336308	0.0046346	0.000429979	-1.72128	1.90571	0.57839
ENSG00000167553	TUBA1C	7.58e-05	6.3e-06	-1.29603	111.141	45.202	0.00109409	6.32e-05	-1.20436	111.466	48.373
ENSG00000116031	CD207	7.91e-05	6.61e-06	-3.71551	4.67881	0.325016	4.23e-06	4.97e-08	-4.46843	3.3918	0.150577
ENSG00000143942	CHAC2	8.58e-05	7.24e-06	1.75117	0.714568	2.44152	0.00549372	0.000550447	1.27261	1.08611	2.61014
ENSG00000175315	CST6	8.59e-05	7.25e-06	-1.87369	3.56137	0.992199	0.00014705	4.6e-06	-1.71249	4.32628	1.30367
ENSG00000128165	ADM2	8.66e-05	7.34e-06	1.49605	2.40399	6.87213	8.9e-05	2.42e-06	1.54138	2.13459	6.20102
ENSG00000180438	TPRXL	8.85e-05	7.52e-06	-2.36349	2.15374	0.394524	0.0157907	0.00231402	-1.40902	1.92997	0.727445
ENSG00000279608	AL353795.3	8.87e-05	7.54e-06	1.22591	3.33876	7.88308	6.69e-06	9.01e-08	1.55231	3.46186	10.141
ENSG00000197953	AADACL2	9.09e-05	7.8e-06	-7.67978	0.535219	0	0.0039897	0.000349666	-3.45235	0.586769	0.0498826
ENSG00000211893	IGHG2	9.13e-05	7.85e-06	3.85948	1201.6	17441.3	0.0147481	0.0021345	2.31529	2614.3	13011.5
ENSG00000132692	BCAN	9.25e-05	7.97e-06	2.33563	0.421044	2.17984	0.00381637	0.000331813	1.61666	0.469338	1.4393
ENSG00000142405	NLRP12	9.35e-05	8.09e-06	2.05727	0.443071	1.84141	0.00409379	0.000363093	1.94695	0.552548	2.13865
ENSG00000206073	SERPINB4	9.76e-05	8.49e-06	-2.17298	59.4316	13.2028	0.0377879	0.00763563	-1.14798	60.2319	27.1498
ENSG00000247373	AC055713.1	9.96e-05	8.72e-06	1.47679	1.45005	4.12863	0.000663224	3.31e-05	1.49158	1.2118	3.41212
ENSG00000188643	S100A16	9.97e-05	8.73e-06	-1.67792	172.75	53.9116	0.00152061	9.77e-05	-1.39513	177.957	67.6626
ENSG00000108960	MMD	9.97e-05	8.74e-06	1.33184	1.51788	3.78033	0.00186269	0.000128342	1.03843	1.95337	4.00948
ENSG00000204767	FAM196B	0.000104641	9.23e-06	1.71177	1.22347	4.09182	0.00637672	0.000674036	1.35156	1.55239	3.95327
ENSG00000261324	AC010168.2	0.000106548	9.4e-06	1.22302	4.81403	11.3132	2.36e-07	1.27e-09	1.31673	4.99676	12.444
ENSG00000168143	FAM83B	0.00010724	9.49e-06	-1.51902	38.8201	13.4625	6.8e-05	1.74e-06	-1.47524	43.4434	15.625
ENSG00000160200	CBS	0.000108627	9.61e-06	2.21782	0.514871	2.42504	0.0345307	0.00669129	1.67912	0.718891	2.31216
ENSG00000203896	LIME1	0.000108719	9.63e-06	1.30356	5.41888	13.4941	0.0010642	6.08e-05	1.21634	5.16632	11.9935
ENSG00000121742	GJB6	0.000112399	1e-05	-2.25508	77.6896	16.2162	0.0217471	0.00356594	-1.37559	65.3053	25.1617
ENSG00000176896	TCEANC	0.000113394	1.01e-05	1.52421	0.755517	2.22594	0.0131578	0.00183333	1.08201	1.20415	2.53795
ENSG00000175183	CSRP2	0.00011734	1.06e-05	-1.08304	13.0349	6.079	0.000950331	5.27e-05	-1.21991	18.462	7.92986
ENSG00000129474	AJUBA	0.000117613	1.06e-05	-1.38271	29.4657	11.1741	3.04e-05	6.1e-07	-1.09952	22.275	10.3926
ENSG00000139190	VAMP1	0.000117613	1.06e-05	1.23849	7.08513	16.8039	0.00028875	1.15e-05	1.24737	6.10114	14.4673
ENSG00000166948	TGM6	0.000125068	1.13e-05	-2.96643	9.78961	1.21313	0.0049658	0.000471763	-1.7853	2.41176	0.696179
ENSG00000145879	SPINK7	0.000125123	1.13e-05	-2.39003	32.1809	6.09468	0.000775805	4.04e-05	-2.21365	34.4996	7.45045
ENSG00000266729	DSG1-AS1	0.000129178	1.18e-05	-2.03354	3.40484	0.77634	0.0111164	0.00145692	-1.26988	2.48322	1.03464
ENSG00000147394	ZNF185	0.000129668	1.18e-05	-1.88323	148.696	40.2373	0.00323888	0.000263229	-1.29581	142.114	57.8876
ENSG00000123892	RAB38	0.000133642	1.22e-05	-1.25111	13.046	5.3757	0.000399527	1.75e-05	-1.34715	12.0752	4.73457
ENSG00000161243	FBXO27	0.000136137	1.25e-05	-1.52676	2.93265	1.02527	0.0168187	0.00250907	-1.12286	3.61241	1.66185
ENSG00000163464	CXCR1	0.000136352	1.25e-05	2.37374	1.69198	8.73803	1.23e-07	5.12e-10	2.65053	1.47223	9.27474
ENSG00000196497	IPO4	0.000137906	1.27e-05	-1.03804	16.1114	7.8442	0.00013184	3.96e-06	-1.0721	15.6034	7.41194
ENSG00000091622	PITPNM3	0.000139396	1.29e-05	-1.47349	29.5675	10.5625	0.000222705	8.15e-06	-1.39267	25.5887	9.77397
ENSG00000091128	LAMB4	0.000139445	1.29e-05	-3.48242	2.90313	0.25291	0.0136521	0.00192183	-2.42788	2.76644	0.511449
ENSG00000175906	ARL4D	0.000140304	1.3e-05	-1.77085	24.8333	7.17469	0.000203027	7.23e-06	-1.47621	20.8775	7.51135
ENSG00000111674	ENO2	0.000141331	1.31e-05	1.12202	4.64762	10.1965	0.000603708	2.93e-05	1.03844	4.49799	9.23322
ENSG00000141401	IMPA2	0.000141331	1.32e-05	-1.74302	31.9736	9.46194	0.0119936	0.00161259	-1.28537	22.2312	9.1227
ENSG00000141968	VAV1	0.000143304	1.33e-05	1.31073	5.97348	14.9078	0.00341719	0.000280257	1.10537	6.18401	13.2842
ENSG00000136997	MYC	0.000144709	1.35e-05	-1.27297	43.6351	17.9357	1.64e-07	7.59e-10	-1.64879	54.2417	17.3107
ENSG00000105290	APLP1	0.000145042	1.36e-05	1.8055	0.507951	1.82889	0.00407084	0.000360416	1.43603	0.722679	1.96549
ENSG00000173801	JUP	0.000148462	1.4e-05	-2.33714	662.911	131.146	0.00379906	0.000329433	-1.65213	553.368	176.066
ENSG00000275395	FCGBP	0.000156235	1.48e-05	-2.80498	109.147	15.5664	0.0192043	0.00300631	-1.23308	39.6066	16.8176
ENSG00000197409	HIST1H3D	0.00016422	1.56e-05	-1.5136	6.48309	2.18695	0.00160621	0.000105768	-1.1802	5.82802	2.56565
ENSG00000182938	OTOP3	0.000167899	1.6e-05	-2.3713	3.03319	0.576438	0.0128329	0.00176921	-1.76882	3.90507	1.14126
ENSG00000003137	CYP26B1	0.000168548	1.61e-05	-1.31056	19.4814	7.78656	0.000192938	6.73e-06	-1.22122	23.8974	10.2663
ENSG00000226752	PSMD5-AS1	0.000170396	1.63e-05	1.36698	4.62912	12.0406	0.000282829	1.12e-05	1.10128	4.41197	9.46537
ENSG00000148053	NTRK2	0.000176274	1.69e-05	-1.2431	11.2264	4.67917	0.000282595	1.11e-05	-1.31031	14.5673	5.88621
ENSG00000164488	DACT2	0.000183676	1.77e-05	-2.20211	6.42509	1.33571	7.92e-06	1.11e-07	-2.61557	3.56909	0.586666
ENSG00000172818	OVOL1	0.000183766	1.77e-05	-2.2669	35.0158	7.22339	0.00549372	0.000550459	-1.48576	20.4434	7.29931
ENSG00000225796	MTND4P23	0.000183766	1.78e-05	2.08579	0.567149	2.4809	1.19e-06	1.07e-08	2.28617	0.598923	2.91377
ENSG00000213846	AC098614.1	0.000184791	1.79e-05	1.89903	0.580034	2.23134	0.00286062	0.000224172	1.59883	0.78316	2.36429
ENSG00000162105	SHANK2	0.000190836	1.86e-05	-1.64074	3.52473	1.16211	0.00982742	0.00123572	-1.15311	3.60034	1.61915
ENSG00000075407	ZNF37A	0.000193946	1.9e-05	1.01401	11.8428	24.0228	8.3e-06	1.18e-07	1.23816	13.8212	32.5738
ENSG00000169248	CXCL11	0.000193946	1.9e-05	-4.30639	1.3206	0.0601744	0.0184026	0.00283756	-3.26019	3.27368	0.331293
ENSG00000237989	LINC01679	0.00019633	1.93e-05	1.55002	1.0822	3.20274	0.0337345	0.00648533	1.21269	1.24032	2.85943
ENSG00000170549	IRX1	0.000199311	1.97e-05	-1.80034	2.40787	0.631161	0.000780776	4.07e-05	-1.62774	2.33876	0.769807
ENSG00000211675	IGLC1	0.000200224	1.98e-05	2.63439	194.613	1208.4	0.0091303	0.00110836	1.98871	294.845	1170.19
ENSG00000118194	TNNT2	0.000200818	1.99e-05	-2.50677	1.88982	0.335208	2.15e-05	3.95e-07	-2.87171	1.74835	0.242946
ENSG00000188107	EYS	0.000208503	2.07e-05	1.67177	0.912442	2.91917	0.00746068	0.000840296	1.20798	1.18377	2.72188
ENSG00000185339	TCN2	0.000210174	2.09e-05	1.09722	4.2903	9.25091	7.29e-06	1.01e-07	1.42856	4.541	12.2107
ENSG00000108641	B9D1	0.00021335	2.12e-05	1.35725	1.37855	3.58776	0.000561843	2.66e-05	1.36073	1.46088	3.75549
ENSG00000169991	IFFO2	0.00021335	2.12e-05	-2.70638	195.095	29.8663	0.000459694	2.06e-05	-1.87159	135.58	37.0511
ENSG00000188649	CC2D2B	0.000214673	2.14e-05	1.65588	0.69832	2.25049	0.0119645	0.00160656	1.17111	0.701735	1.57523
ENSG00000133460	SLC2A11	0.000216692	2.16e-05	1.62417	2.18711	6.82848	0.00013331	4.02e-06	1.597	2.21881	6.70444
ENSG00000258232	AC125611.3	0.000217861	2.18e-05	-1.95827	29.5734	7.55014	1.19e-06	1.06e-08	-1.74533	31.7307	9.47575
ENSG00000085831	TTC39A	0.000222114	2.23e-05	-1.79052	8.41616	2.42488	0.00310287	0.000248337	-1.40742	7.20824	2.71429
ENSG00000114270	COL7A1	0.000226583	2.28e-05	-1.23842	161.25	68.2935	0.00012247	3.61e-06	-1.17063	145.49	64.6564
ENSG00000139044	B4GALNT3	0.000226864	2.28e-05	-1.85181	29.2124	8.01627	0.000327692	1.36e-05	-1.38667	21.022	8.04446
ENSG00000138642	HERC6	0.000227697	2.29e-05	-1.98078	25.121	6.36346	2.26e-07	1.18e-09	-2.05846	18.4484	4.43842
ENSG00000121104	FAM117A	0.000230642	2.33e-05	1.06922	5.34328	11.3238	0.000749556	3.86e-05	1.05188	4.86599	10.0852
ENSG00000229052	AL449283.1	0.000240554	2.45e-05	1.71399	0.620797	2.03223	0.0152424	0.00221734	1.24402	0.850739	2.00196
ENSG00000272341	AL137003.2	0.00024592	2.51e-05	1.69579	0.565488	1.84448	0.00246331	0.000184352	1.40162	0.689707	1.82862
ENSG00000131746	TNS4	0.000246425	2.52e-05	-1.24075	71.8161	30.261	6.8e-05	1.74e-06	-1.06834	76.1254	36.3436
ENSG00000188542	DUSP28	0.000248828	2.55e-05	1.23743	1.94156	4.60829	0.00109095	6.3e-05	1.06997	2.10404	4.39369
ENSG00000182885	ADGRG3	0.000250771	2.57e-05	2.29268	0.796808	3.86178	0.000172336	5.73e-06	2.23689	0.579143	2.7463
ENSG00000109255	NMU	0.000252611	2.59e-05	-1.45831	8.71934	3.10335	0.0032243	0.000261446	-1.02335	8.81087	4.35555
ENSG00000175550	DRAP1	0.000262382	2.71e-05	-1.0843	23.1928	10.8936	0.000225122	8.27e-06	-1.12058	25.0019	11.4967
ENSG00000233056	ERVH48-1	0.000264787	2.74e-05	1.62061	0.660001	2.06877	0.00316633	0.000255179	1.19996	0.723963	1.68158
ENSG00000110104	CCDC86	0.000267651	2.77e-05	-1.23041	9.72501	4.06882	0.000410847	1.82e-05	-1.14915	8.90421	4.02176
ENSG00000226145	KRT16P6	0.000268884	2.79e-05	-1.4375	44.4822	16.3151	0.0195127	0.0030779	-1.34543	39.1598	15.4033
ENSG00000211611	IGKV6-21	0.000269888	2.8e-05	3.14652	0.394254	3.48043	0.0229751	0.00386085	1.92991	2.53736	9.67931
ENSG00000136830	FAM129B	0.000273109	2.85e-05	-1.54349	327.641	112.324	0.00565993	0.000572364	-1.07724	298.29	141.38
ENSG00000279278	AC245060.6	0.000273223	2.85e-05	1.37848	2.73714	7.16039	0.000297322	1.19e-05	1.47647	2.37301	6.62526
ENSG00000198074	AKR1B10	0.000278118	2.91e-05	-1.73871	62.3819	18.6115	0.000651903	3.23e-05	-1.92483	87.6003	23.0648
ENSG00000175592	FOSL1	0.000284645	2.99e-05	-2.17006	6.16369	1.3263	6.44e-05	1.61e-06	-2.6211	20.627	3.3553
ENSG00000241360	PDXP	0.000288723	3.04e-05	1.53457	1.21697	3.61275	0.0120715	0.00162541	1.1378	1.21477	2.66265
ENSG00000151790	TDO2	0.000288932	3.05e-05	2.75804	0.55469	3.77748	0.00219647	0.000158133	1.89045	0.976	3.62773
ENSG00000183598	HIST2H3D	0.000292596	3.09e-05	-1.4528	5.24587	1.86243	0.000145838	4.55e-06	-1.36412	5.28025	2.04008
ENSG00000236255	AC009404.1	0.000294827	3.12e-05	1.61649	0.664019	2.09498	0.00465108	0.000432371	1.42533	0.566804	1.51972
ENSG00000104722	NEFM	0.000304986	3.24e-05	-1.89385	3.68063	1.00272	3.52e-05	7.39e-07	-2.29088	4.25144	0.863996
ENSG00000134762	DSC3	0.000305402	3.24e-05	-2.03687	271.198	66.0334	0.00220919	0.000159331	-1.56396	286.177	96.7928
ENSG00000100078	PLA2G3	0.000306243	3.26e-05	-2.97185	9.93649	1.2402	0.00240155	0.000177799	-2.54446	6.5032	1.11269
ENSG00000165272	AQP3	0.000309718	3.31e-05	-2.02142	552.697	136.093	0.0067437	0.000730762	-1.56571	635.744	214.761
ENSG00000166839	ANKDD1A	0.000321064	3.45e-05	1.30873	1.8578	4.64778	0.00538143	0.000533217	1.18625	2.168	4.93596
ENSG00000106537	TSPAN13	0.000327067	3.52e-05	1.13487	5.81057	12.743	0.000229037	8.54e-06	1.00542	6.52201	13.0774
ENSG00000204539	CDSN	0.000334464	3.61e-05	-4.26179	42.8358	2.23605	0.0171831	0.00258177	-2.58692	11.3328	1.88031
ENSG00000169689	CENPX	0.000336959	3.64e-05	-1.10034	9.63389	4.49177	0.00120464	7.15e-05	-1.12583	7.64163	3.5006
ENSG00000143226	FCGR2A	0.000341458	3.7e-05	1.50268	9.74203	27.5698	4.49e-06	5.58e-08	1.43914	9.01453	24.4478
ENSG00000120471	TP53AIP1	0.000344681	3.74e-05	-2.12978	10.4132	2.30354	0.00368289	0.000314577	-1.2503	6.6941	2.81812
ENSG00000137699	TRIM29	0.000348331	3.79e-05	-2.189	479.831	105.172	0.00374126	0.000322338	-1.49815	403.987	143.02
ENSG00000170426	SDR9C7	0.000349795	3.81e-05	-2.65394	11.1122	1.71139	0.000413313	1.83e-05	-2.22938	7.58074	1.60782
ENSG00000125144	MT1G	0.000354537	3.87e-05	-2.0659	2.38121	0.53185	0.00298232	0.000235738	-2.56863	3.38535	0.565166
ENSG00000159753	CARMIL2	0.000354784	3.87e-05	1.33722	3.47237	8.86439	0.0431788	0.00912556	1.04654	3.77491	7.79535
ENSG00000214856	KRT16P1	0.000358582	3.92e-05	-2.37025	8.28619	1.5673	0.0104978	0.00134859	-1.74305	9.9846	2.98677
ENSG00000111913	RIPOR2	0.000359929	3.95e-05	1.51658	6.67598	19.0133	0.0176257	0.00267416	1.12293	7.97935	17.376
ENSG00000278637	HIST1H4A	0.000362719	3.98e-05	-1.6973	2.00159	0.608248	0.00209167	0.000148647	-1.59772	1.95721	0.655355
ENSG00000185479	KRT6B	0.000366264	4.03e-05	-3.39759	2132.01	202.286	0.0110555	0.0014461	-2.38404	1768.43	338.778
ENSG00000105357	MYH14	0.000366607	4.04e-05	-2.10915	136.116	31.4987	0.0128971	0.00178045	-1.055	91.0871	43.8488
ENSG00000257261	AC008014.1	0.000380992	4.21e-05	2.05887	0.430382	1.83642	0.00381637	0.000331855	1.80821	0.483578	1.69701
ENSG00000211896	IGHG1	0.000382932	4.24e-05	3.53499	1941.38	22503.4	0.0044615	0.000408953	2.65523	3220.81	20289.5
ENSG00000175928	LRRN1	0.000383237	4.25e-05	2.04348	0.850684	3.55741	0.00412143	0.000366231	1.5701	0.934212	2.77693
ENSG00000160789	LMNA	0.000386734	4.29e-05	-1.49344	380.736	135.193	0.00168996	0.000113047	-1.2558	358.91	150.298
ENSG00000277619	AC008406.3	0.000395166	4.41e-05	-1.59724	4.17448	1.32826	0.0364568	0.00722686	-1.00597	2.73739	1.36394
ENSG00000042832	TG	0.000412627	4.63e-05	1.56846	0.791373	2.3773	0.00348308	0.000287938	1.22435	1.04315	2.4418
ENSG00000106278	PTPRZ1	0.000419444	4.71e-05	-1.03767	21.0003	10.1334	9.98e-07	8.52e-09	-1.35398	24.7612	9.66488
ENSG00000004799	PDK4	0.000425161	4.79e-05	1.67269	0.92805	2.94189	0.0234346	0.00397558	1.17511	0.81771	1.84319
ENSG00000161249	DMKN	0.000441594	5.01e-05	-2.24842	169.728	35.6813	0.00960537	0.00119651	-1.69145	151.391	46.8706
ENSG00000261098	AP000766.1	0.000450849	5.13e-05	1.30072	1.16812	2.92805	0.00819302	0.000951659	1.18516	1.34558	3.05053
ENSG00000111331	OAS3	0.000457311	5.22e-05	-1.61405	66.9021	21.8493	3.64e-06	4.07e-08	-1.41075	52.2147	19.6326
ENSG00000256940	AP001453.2	0.000461567	5.27e-05	-2.81201	0.709239	0.110643	0.0267159	0.00475394	-1.55338	0.627619	0.213683
ENSG00000121931	LRIF1	0.000467337	5.35e-05	1.09307	3.54268	7.59498	0.00154062	9.99e-05	1.05277	4.19323	8.69957
ENSG00000131355	ADGRE3	0.000471435	5.4e-05	2.32995	0.422662	2.08803	0.000140508	4.32e-06	2.69106	0.363694	2.36212
ENSG00000113396	SLC27A6	0.000483923	5.58e-05	-2.00815	2.17235	0.515134	0.0229049	0.00384488	-1.84357	2.32672	0.64903
ENSG00000185924	RTN4RL1	0.000487929	5.64e-05	-1.81757	2.60463	0.7174	0.0253195	0.00441059	-1.48174	2.1615	0.77587
ENSG00000163701	IL17RE	0.000491862	5.69e-05	-1.38299	6.64303	2.47609	0.000206048	7.37e-06	-1.47094	5.03217	1.81791
ENSG00000089356	FXYD3	0.000529414	6.17e-05	-1.24131	57.0657	24.0067	9.31e-05	2.56e-06	-1.09514	53.5268	25.0609
ENSG00000281501	AC104662.3	0.00054516	6.38e-05	1.82033	0.482928	1.74887	6.51e-05	1.63e-06	1.72312	0.685074	2.26664
ENSG00000102057	KCND1	0.000558632	6.58e-05	1.40408	0.874907	2.3477	0.0213938	0.00349015	1.04162	0.930884	1.90563
ENSG00000268307	AC012313.4	0.000562996	6.64e-05	-2.30957	2.24296	0.443868	0.011005	0.0014328	-1.59152	1.15921	0.383621
ENSG00000150893	FREM2	0.000563385	6.65e-05	-4.43607	1.45501	0.0648341	0.00284233	0.00022253	-2.9084	0.821488	0.107926
ENSG00000245060	LINC00847	0.000565494	6.68e-05	1.21186	2.06058	4.80915	0.00162086	0.000107068	1.09401	2.01478	4.3153
ENSG00000187266	EPOR	0.000631273	7.55e-05	1.45478	0.658435	1.83699	0.00890104	0.00107134	1.15924	0.704245	1.58333
ENSG00000170465	KRT6C	0.000634186	7.59e-05	-3.26109	2506.12	261.388	0.0173396	0.00261788	-2.50293	2456.52	433.372
ENSG00000134755	DSC2	0.00064893	7.81e-05	-2.11521	540.121	124.624	0.015176	0.00220581	-1.60085	621.62	204.937
ENSG00000138755	CXCL9	0.000649	7.82e-05	-2.45166	11.4254	2.09927	0.0334206	0.00640972	-1.7295	14.5716	4.37592
ENSG00000162194	LBHD1	0.000652177	7.86e-05	1.16579	1.48797	3.32475	0.00385344	0.000335341	1.17784	1.26521	2.87687
ENSG00000166501	PRKCB	0.000657771	7.94e-05	1.15421	6.55602	14.6241	0.0102286	0.00130249	1.12283	7.71586	16.7875
ENSG00000104419	NDRG1	0.000662398	8.02e-05	-1.11027	181.296	83.919	0.00354606	0.000297625	-1.06798	198.664	94.7566
ENSG00000111664	GNB3	0.000666553	8.08e-05	1.5639	0.726377	2.21923	0.0218462	0.00359419	1.12552	0.604636	1.32774
ENSG00000239713	APOBEC3G	0.000688483	8.37e-05	1.18772	5.00212	11.4867	0.00262145	0.000199755	1.06363	5.38469	11.2386
ENSG00000186684	CYP27C1	0.000689486	8.39e-05	-1.74778	2.7716	0.797815	0.00984722	0.00123943	-1.30389	2.51802	1.00214
ENSG00000134107	BHLHE40	0.000691725	8.43e-05	-1.16465	120.531	53.6825	0.000391725	1.7e-05	-1.04137	135.209	65.7152
ENSG00000276368	HIST1H2AJ	0.00072285	8.86e-05	-1.3629	5.58106	2.18431	6.8e-06	9.25e-08	-2.06348	5.26723	1.24888
ENSG00000171476	HOPX	0.000740987	9.13e-05	-1.76586	61.607	18.0524	0.0157907	0.0023147	-1.58571	81.1127	27.0233
ENSG00000152402	GUCY1A2	0.000750988	9.26e-05	1.25449	4.05659	9.66654	7.39e-05	1.93e-06	1.07308	6.074	12.7838
ENSG00000183578	TNFAIP8L3	0.000757372	9.36e-05	-1.43751	4.30783	1.54797	0.00879243	0.00105174	-1.20873	4.02341	1.74569
ENSG00000273018	AC107983.2	0.000777112	9.64e-05	1.8522	1.52362	5.53411	0.00027432	1.08e-05	1.97802	1.12604	4.43693
ENSG00000096696	DSP	0.000783545	9.74e-05	-2.50473	2593.15	456.877	0.0200225	0.00319756	-1.68273	2428.55	756.476
ENSG00000241755	IGKV1-9	0.000792793	9.87e-05	2.80686	7.57264	53.0328	0.00593649	0.000611248	1.90807	11.982	44.9743
ENSG00000106025	TSPAN12	0.000797089	9.95e-05	1.49033	1.22444	3.47685	0.000254802	9.85e-06	1.22868	1.52568	3.56316
ENSG00000280670	CCDC163	0.000808293	0.000101241	2.22815	0.558722	2.65176	0.000475662	2.16e-05	2.18012	0.56019	2.53651
ENSG00000187601	MAGEH1	0.00082732	0.000104081	1.21308	3.39104	7.94109	0.00367435	0.000312711	1.03441	3.80294	7.77868
ENSG00000188229	TUBB4B	0.000839635	0.000105785	-1.12671	103.342	47.2328	0.000542914	2.55e-05	-1.17254	99.6891	44.2257
ENSG00000129194	SOX15	0.000848686	0.000107133	-1.61726	13.8489	4.42386	0.00379798	0.000328261	-1.36982	12.027	4.65086
ENSG00000278896	AC025031.5	0.000854171	0.000107983	1.55607	1.05044	3.15029	0.000178615	6.02e-06	1.89974	1.18173	4.40612
ENSG00000149256	TENM4	0.000877248	0.000111546	-1.00364	33.9598	16.8721	0.0002258	8.35e-06	-1.12378	30.5329	14.0365
ENSG00000278463	HIST1H2AB	0.000910014	0.000115992	-1.46432	4.97917	1.78765	7.09e-05	1.84e-06	-1.80941	5.11982	1.45478
ENSG00000269741	AC011473.4	0.00096963	0.000124423	-2.12554	5.28171	1.18648	0.0360272	0.00710384	-1.54825	3.36596	1.13091
ENSG00000124466	LYPD3	0.000972756	0.000124943	-2.08073	341.324	80.6284	0.0022296	0.000161897	-1.41059	286.784	107.879
ENSG00000205076	LGALS7	0.000997695	0.000128575	-3.23102	18.9846	2.05037	0.0132067	0.00184362	-2.67599	30.587	4.78654
ENSG00000088002	SULT2B1	0.00100815	0.000130108	-1.83509	35.0643	9.76977	0.0321604	0.00608091	-1.12542	31.3302	14.3576
ENSG00000272512	AL645608.8	0.00103605	0.000134089	-2.11278	1.54517	0.351703	0.0195127	0.00307872	-1.33292	1.14026	0.459911
ENSG00000235288	AC099329.1	0.00104033	0.000134835	-2.30303	2.53902	0.463432	0.000246781	9.4e-06	-3.46179	1.41007	0.118426
ENSG00000167757	KLK11	0.00105249	0.000136734	-2.01972	34.9557	8.57859	0.0162889	0.00240836	-1.42153	30.1401	11.2553
ENSG00000175707	KDF1	0.00105695	0.000137378	-1.43328	4.72081	1.66717	0.00176259	0.000119483	-1.33968	3.64768	1.45235
ENSG00000135750	KCNK1	0.00105866	0.000137665	-1.23115	6.86478	2.84441	0.00161996	0.000106908	-1.30834	7.75755	3.12496
ENSG00000227300	KRT16P2	0.00106251	0.000138296	-1.98123	12.247	3.06941	7.72e-05	2.03e-06	-2.3281	15.7491	3.13936
ENSG00000253667	AC100821.1	0.00110708	0.000145456	1.87733	0.447063	1.69284	0.0199435	0.00318123	1.51617	0.61095	1.74265
ENSG00000178773	CPNE7	0.00110875	0.000145811	-2.23551	0.934447	0.2058	0.00702994	0.000776129	-1.81509	1.0613	0.302948
ENSG00000218416	PP14571	0.00114028	0.000150726	-2.05593	2.84735	0.65712	0.031841	0.00599757	-1.01154	1.62585	0.805048
ENSG00000275880	AL139385.1	0.00115992	0.000154247	-1.75878	1.44338	0.429974	0.0435295	0.00923468	-1.08705	1.08355	0.512032
ENSG00000223960	AC009948.1	0.00122536	0.000164228	1.12129	1.98428	4.31	0.001011	5.72e-05	1.1098	2.15794	4.63924
ENSG00000197747	S100A10	0.00129084	0.00017471	-1.01071	80.8116	40.0001	0.000955813	5.31e-05	-1.0045	90.4254	45.0814
ENSG00000267749	AC092068.3	0.00130525	0.000177177	1.83618	0.373525	1.34519	0.0386185	0.00784409	1.25663	0.590184	1.41399
ENSG00000173535	TNFRSF10C	0.00133896	0.000182409	1.94768	2.30616	8.84822	6.18e-06	8.06e-08	2.30902	2.02921	10.0582
ENSG00000130475	FCHO1	0.00134801	0.000183891	1.34355	2.16559	5.57708	0.00849171	0.00100001	1.1409	2.61698	5.74948
ENSG00000226358	KRT8P38	0.00136671	0.000187113	-2.61654	1.01607	0.171088	0.00458391	0.000424709	-2.2101	0.701489	0.153579
ENSG00000264853	AC011933.2	0.00141554	0.000195187	1.26953	1.51175	3.70719	0.00812379	0.000940105	1.02108	1.88424	3.8161
ENSG00000124102	PI3	0.00147748	0.000205268	-2.28262	219.198	44.9944	0.00616467	0.000646665	-1.59416	170.283	56.3754
ENSG00000242076	IGKV1-33	0.00149149	0.000207764	2.18023	19.0623	86.3973	0.0019379	0.000134603	1.98913	23.4531	93.1176
ENSG00000196754	S100A2	0.00149268	0.000208021	-1.63337	442.516	142.574	8.56e-05	2.29e-06	-1.80276	496.278	142.237
ENSG00000238121	LINC00426	0.00150079	0.000209611	1.6915	0.438953	1.45537	0.0494243	0.0110039	1.3014	0.68759	1.68992
ENSG00000186868	MAPT	0.00150274	0.000210068	-1.94603	6.35705	1.65385	0.0130862	0.00181509	-1.37639	4.45068	1.71113
ENSG00000123405	NFE2	0.00152532	0.0002136	2.13176	0.606512	2.62398	0.0161733	0.00238479	1.66931	0.521218	1.67141
ENSG00000129932	DOHH	0.00157164	0.000221146	-1.13574	6.31464	2.89631	0.000871482	4.72e-05	-1.12051	6.08198	2.81541
ENSG00000189195	BTBD8	0.0016467	0.000234031	-2.73075	0.682947	0.121995	0.00471747	0.000441992	-2.50771	0.893918	0.165731
ENSG00000103313	MEFV	0.00170824	0.000244139	1.13577	2.52942	5.50653	0.025579	0.00448161	1.07651	2.56495	5.4035
ENSG00000164825	DEFB1	0.00175528	0.000252154	-1.97997	1.85436	0.439474	0.00544924	0.000541958	-1.90967	2.37667	0.627006
ENSG00000111432	FZD10	0.00177625	0.000255929	-1.38193	5.21821	1.96608	0.00106005	6.05e-05	-1.69917	7.28289	2.24796
ENSG00000205517	RGL3	0.00180954	0.000261392	1.6088	0.459668	1.4587	0.0393199	0.00804491	1.11316	0.632098	1.37839
ENSG00000153064	BANK1	0.00181638	0.000262714	1.73972	2.43277	8.19824	0.00764169	0.000866827	1.56171	4.25422	12.5466
ENSG00000228830	AL160408.2	0.00181855	0.00026314	-1.03794	5.5013	2.6194	0.0095184	0.00117979	-1.26213	6.49334	2.70436
ENSG00000180616	SSTR2	0.00184828	0.000268866	1.83427	0.771806	2.81914	0.00866783	0.00103255	1.17772	1.32756	2.98371
ENSG00000177243	DEFB103B	0.00187488	0.00027358	-2.30497	6.6331	1.32433	8.01e-06	1.13e-07	-3.22194	11.8901	1.27771
ENSG00000128886	ELL3	0.00189438	0.0002769	-1.50054	2.78937	0.938235	0.0143977	0.00206597	-1.31217	2.19955	0.885381
ENSG00000117394	SLC2A1	0.00190407	0.000278901	-1.36313	78.0767	30.2635	0.00101616	5.75e-05	-1.19628	76.3928	33.3356
ENSG00000104177	MYEF2	0.00190441	0.000279068	1.32773	1.00551	2.56615	0.0405334	0.00837594	1.06552	1.42836	2.97539
ENSG00000271646	AC099343.3	0.0019148	0.000281059	1.22745	1.20962	2.89613	3.43e-05	7.15e-07	1.55298	1.033	3.03422
ENSG00000206075	SERPINB5	0.00192827	0.00028351	-1.24	121.099	51.1699	3.23e-05	6.61e-07	-1.62551	176.782	57.2911
ENSG00000143494	VASH2	0.00195139	0.000287387	1.42193	0.584471	1.5768	0.00418722	0.000376042	1.49963	0.916969	2.61
ENSG00000260630	SNAI3-AS1	0.0019658	0.000289992	1.28728	0.91212	2.22054	0.036747	0.00731365	1.2377	0.842905	1.98762
ENSG00000130477	UNC13A	0.0019718	0.00029112	1.46737	0.747062	2.04059	0.00316872	0.000255567	1.60091	0.561526	1.69719
ENSG00000166450	PRTG	0.0020108	0.000298111	1.50186	0.772803	2.20718	0.000560682	2.65e-05	1.39351	0.831096	2.16617
ENSG00000106852	LHX6	0.00201959	0.00029991	1.11117	2.25351	4.86582	3.91e-05	8.44e-07	1.22025	1.98692	4.63783
ENSG00000229413	AC018638.1	0.00208276	0.000310414	-1.55773	2.85963	1.00167	0.0220192	0.00362947	-1.35963	1.33442	0.52825
ENSG00000185808	PIGP	0.00213903	0.000320797	1.20022	1.76506	4.11183	0.000315807	1.29e-05	1.20602	1.6509	3.79291
ENSG00000143816	WNT9A	0.00215663	0.000324097	-1.53623	3.26834	1.0898	0.00845758	0.000994425	-1.27963	4.32066	1.78242
ENSG00000246740	PLA2G4E-AS1	0.0022271	0.00033705	-1.62467	4.88978	1.56653	0.042657	0.00897569	-1.38137	5.09178	1.94302
ENSG00000256771	ZNF253	0.0022271	0.000337145	1.1608	2.06646	4.63799	0.00018049	6.12e-06	1.22463	2.66073	6.18712
ENSG00000169474	SPRR1A	0.00225475	0.000341746	-2.50149	39.8011	6.99429	0.00381637	0.000331879	-1.97701	35.4447	8.99771
ENSG00000104972	LILRB1	0.00226749	0.000343956	1.23345	3.54393	8.40726	0.00691314	0.00075682	1.24592	3.97818	9.42513
ENSG00000188100	FAM25A	0.00226865	0.00034441	-2.07577	11.9673	2.8192	0.0381356	0.00772241	-1.84477	20.0741	5.58452
ENSG00000134757	DSG3	0.00230688	0.00035092	-1.94954	690.832	178.811	0.00819302	0.000951357	-1.53498	746.703	257.675
ENSG00000174123	TLR10	0.00233341	0.000356102	1.74736	1.36091	4.60724	0.0189728	0.00295952	1.34993	2.33904	5.94893
ENSG00000277969	AC006449.6	0.00234823	0.000358796	1.34905	1.17914	3.06054	0.00261136	0.000198501	1.48221	1.01662	2.83753
ENSG00000065618	COL17A1	0.00239644	0.000367779	-1.41541	498.793	186.93	0.000140263	4.3e-06	-1.55493	463.697	157.833
ENSG00000271816	BMS1P4	0.00245157	0.000378795	1.27445	1.26076	3.09011	0.0164771	0.0024463	1.0164	1.50599	3.05276
ENSG00000268001	CARD8-AS1	0.00248132	0.000384457	1.23604	1.13338	2.7062	0.00579163	0.000591055	1.24371	1.23594	2.91851
ENSG00000174502	SLC26A9	0.00250523	0.00038893	-1.44696	21.6038	7.81622	0.0171831	0.00258469	-1.05042	26.3101	12.7149
ENSG00000128573	FOXP2	0.00251817	0.000391249	-1.75791	4.40333	1.24196	0.0287341	0.00526746	-1.45149	4.60907	1.68497
ENSG00000169860	P2RY1	0.00254308	0.000395743	-1.39615	30.5763	11.5114	0.00642094	0.000680916	-1.08792	26.7067	12.5725
ENSG00000213366	GSTM2	0.0025762	0.000402319	1.26764	4.76582	11.5819	0.00614896	0.00064424	1.05122	4.47088	9.27513
ENSG00000129911	KLF16	0.00257778	0.000402723	-1.00151	10.6353	5.31952	0.000383398	1.66e-05	-1.20969	12.0689	5.21552
ENSG00000144452	ABCA12	0.00259771	0.000406793	-1.92038	30.0253	7.86804	0.0318067	0.00598637	-1.33843	24.6311	9.72982
ENSG00000189051	RNF222	0.00260307	0.000407953	-2.04428	6.9307	1.62566	0.00153644	9.95e-05	-1.60854	4.60463	1.5067
ENSG00000165140	FBP1	0.00263789	0.000414703	1.56884	0.697669	2.09364	0.0109168	0.00141642	1.37237	0.82473	2.12638
ENSG00000265972	TXNIP	0.00264987	0.0004174	1.17116	136.935	308.384	0.000484837	2.22e-05	1.31483	104.536	260.077
ENSG00000165474	GJB2	0.00265877	0.000419128	-1.63113	361.197	116.554	0.0399038	0.00822363	-1.02947	301.371	147.635
ENSG00000149573	MPZL2	0.00277424	0.000440053	-1.19811	110.919	48.2365	0.00109974	6.37e-05	-1.10343	118.74	55.2675
ENSG00000186847	KRT14	0.00280439	0.000446212	-2.78895	11127.6	1610.05	0.003227	0.000261864	-2.29438	8055.16	1642.09
ENSG00000260816	AC027279.1	0.00283086	0.000451027	1.59047	0.802119	2.46885	0.00255509	0.000193117	1.36035	1.01752	2.61603
ENSG00000213654	GPSM3	0.00285533	0.000456764	1.06344	5.79166	12.1011	0.0110122	0.00143442	1.01996	5.77423	11.7039
ENSG00000010438	PRSS3	0.00295447	0.000475528	-1.67493	12.502	3.85869	0.0440809	0.00939702	-1.24003	11.6556	4.92915
ENSG00000253161	LINC01605	0.00301996	0.00048755	-1.15212	5.2633	2.27778	0.000595418	2.87e-05	-1.10859	4.70992	2.18239
ENSG00000167759	KLK13	0.00303644	0.00049077	-2.24341	91.7905	19.3431	0.0287341	0.00526768	-1.38069	73.4911	28.219
ENSG00000166828	SCNN1G	0.00303987	0.00049151	-1.66817	2.17963	0.641263	0.00963108	0.0012015	-1.55501	2.74429	0.927891
ENSG00000249863	AC021106.1	0.00309735	0.000501944	-1.78804	1.01404	0.284348	0.0360249	0.00710115	-1.47343	0.880647	0.312673
ENSG00000170454	KRT75	0.00312737	0.000508152	-2.6559	6.03203	0.950986	0.0104321	0.00133885	-2.17807	4.11846	0.895041
ENSG00000156218	ADAMTSL3	0.0031384	0.000510521	-2.8829	1.77242	0.250113	0.000255687	9.92e-06	-2.44363	0.94816	0.178117
ENSG00000118432	CNR1	0.00314169	0.00051125	1.22789	1.02269	2.40628	0.000972724	5.44e-05	1.48454	0.851292	2.39201
ENSG00000117228	GBP1	0.00323503	0.000528423	-1.50192	26.7159	9.42542	0.00198092	0.000138571	-1.3054	20.3215	8.21668
ENSG00000125398	SOX9	0.00324093	0.000529984	-1.52122	5.18396	1.79213	0.000851507	4.59e-05	-1.04844	7.85378	3.82082
ENSG00000269855	RNF225	0.0032563	0.000533224	-2.30735	4.04396	0.813114	0.048081	0.0105985	-1.12349	1.58601	0.730565
ENSG00000275385	CCL18	0.00327681	0.00053766	1.7591	3.6132	12.1821	0.000439141	1.96e-05	1.50504	3.18994	9.03223
ENSG00000164687	FABP5	0.00335032	0.000551983	-1.70627	343.27	105.142	0.00631082	0.000664197	-1.50198	386.596	136.492
ENSG00000011590	ZBTB32	0.0034098	0.0005645	1.33259	0.876832	2.2593	0.0168632	0.00251988	1.23543	0.934994	2.20567
ENSG00000187134	AKR1C1	0.00345937	0.000573131	-1.44325	16.9336	6.17071	0.0015329	9.87e-05	-1.72942	17.9994	5.43023
ENSG00000259316	AC087632.1	0.00347742	0.000577401	-1.4747	2.0781	0.744794	0.00264723	0.000202045	-1.31557	2.19137	0.878437
ENSG00000103044	HAS3	0.00353207	0.000587992	-1.18013	21.0329	9.1946	0.00419869	0.000377851	-1.76019	39.4798	11.6536
ENSG00000147383	NSDHL	0.00357912	0.0005978	-1.05392	10.2163	4.81208	0.00439588	0.000400398	-1.06565	10.4211	4.97847
ENSG00000272983	AL117339.4	0.00358634	0.000599446	1.42088	0.731647	1.98085	0.000213184	7.66e-06	1.83111	0.827101	2.94417
ENSG00000276490	AL583836.1	0.00360339	0.000602959	-1.93014	1.94864	0.505766	0.00157801	0.000103555	-2.41797	2.03062	0.380071
ENSG00000261116	AL049555.1	0.00360613	0.000603687	-1.16018	9.93057	4.38147	0.00302464	0.000240018	-1.16735	12.086	5.39152
ENSG00000181631	P2RY13	0.003663	0.000616528	1.62398	1.54843	4.74036	0.00396647	0.000347385	1.48322	1.61183	4.50632
ENSG00000249717	AC110760.2	0.0036655	0.000617175	1.95714	0.467766	1.87615	0.0136501	0.00192071	1.38405	0.580073	1.50259
ENSG00000205488	CALML3-AS1	0.0036798	0.000620711	-1.70464	4.13369	1.22592	0.0218413	0.00359019	-1.09371	2.76099	1.30573
ENSG00000189334	S100A14	0.00372447	0.000630074	-1.64204	243.438	77.9418	0.0208069	0.00336915	-1.24771	249.327	104.999
ENSG00000126262	FFAR2	0.00381178	0.000648585	1.54952	1.80909	5.28079	0.000493176	2.26e-05	1.80323	1.48007	5.1691
ENSG00000220785	MTMR9LP	0.00381178	0.00064844	1.14998	2.10865	4.75319	0.00273085	0.000210962	1.28412	2.08845	5.0862
ENSG00000261040	WFDC21P	0.00385545	0.000658144	-1.74876	7.68278	2.21188	0.00479561	0.000451443	-1.3745	7.01174	2.69292
ENSG00000205710	C17orf107	0.0039265	0.000671718	1.142	1.84438	4.16127	0.00415217	0.000369555	1.20766	2.02305	4.64218
ENSG00000129455	KLK8	0.00406076	0.000698919	-1.65616	17.3236	5.45217	0.0177764	0.00270913	-1.34319	16.5893	6.52632
ENSG00000272501	AL662844.4	0.00407048	0.000700843	1.36465	0.742429	1.96542	0.00359493	0.000303061	1.46362	0.762097	2.0843
ENSG00000179639	FCER1A	0.00413557	0.000714106	-1.30503	3.1793	1.2335	0.0092459	0.00113186	-1.46225	3.49766	1.26277
ENSG00000182175	RGMA	0.00415716	0.000718827	-1.39183	7.55277	2.82509	0.00222098	0.000160651	-1.12683	7.24166	3.33511
ENSG00000275379	HIST1H3I	0.00421726	0.000730512	-1.34511	6.78379	2.56434	4.09e-05	9.02e-07	-1.36553	8.02138	3.08545
ENSG00000274267	HIST1H3B	0.0042413	0.000735456	-1.02383	16.4045	7.9618	0.000365077	1.56e-05	-1.08231	15.9843	7.54052
ENSG00000153976	HS3ST3A1	0.00427567	0.000744233	-1.14051	3.4955	1.62272	0.00368635	0.000316242	-1.46172	5.28351	1.92706
ENSG00000223572	CKMT1A	0.00430693	0.000750536	-1.79013	20.4508	5.84283	0.0109889	0.00143002	-1.65478	15.9321	5.07783
ENSG00000196338	NLGN3	0.00431893	0.000753157	1.4724	0.722015	2.02246	0.0334172	0.00640525	1.08866	0.684095	1.45717
ENSG00000258274	AC012085.2	0.00433747	0.000757187	1.29115	0.706245	1.78533	0.0069208	0.000758942	1.20708	0.645679	1.48815
ENSG00000101307	SIRPB1	0.00434564	0.000760214	1.40333	0.896486	2.30395	0.0118078	0.00157822	1.62536	0.92215	2.8574
ENSG00000260276	AC022167.2	0.00437519	0.000765919	1.19462	1.99613	4.6662	0.000449264	2.01e-05	1.20651	1.67769	3.89396
ENSG00000237499	AL357060.3	0.00438705	0.000768535	-1.37539	2.02895	0.782247	0.0337345	0.00648692	-1.00061	2.59341	1.28597
ENSG00000239998	LILRA2	0.00439392	0.000770816	1.69281	0.515374	1.6539	0.0249754	0.00432683	1.41758	0.518746	1.38844
ENSG00000255043	NAV2-AS5	0.00457127	0.000805858	1.90529	0.394741	1.54176	0.0132606	0.00185503	1.53475	0.550054	1.59357
ENSG00000179314	WSCD1	0.00458802	0.000810495	1.42211	0.768478	2.1205	0.0112642	0.00148048	1.32503	0.883586	2.21742
ENSG00000182040	USH1G	0.00458802	0.000810389	-1.63118	4.93029	1.54421	0.00513846	0.000497446	-1.62611	3.97992	1.2914
ENSG00000232712	KIZ-AS1	0.00460469	0.000814005	1.31829	0.575722	1.45105	0.00139506	8.68e-05	1.63305	0.566669	1.7656
ENSG00000179240	AP002360.1	0.00470533	0.000833817	1.3327	0.895638	2.33221	0.0103349	0.00132319	1.23255	0.776203	1.83783
ENSG00000280214	AC027682.7	0.00471317	0.000835944	1.26452	0.805654	1.99683	0.0191336	0.0029918	1.23803	0.560848	1.32407
ENSG00000136943	CTSV	0.00479439	0.000852244	-1.14275	7.04332	3.09841	0.003545	0.000297317	-1.36703	8.93689	3.48723
ENSG00000276182	AL163051.2	0.00486164	0.000867181	1.48126	0.464831	1.30504	0.0267963	0.00477819	1.21341	0.539994	1.24412
ENSG00000258017	AC011603.3	0.00489817	0.0008761	-1.52163	3.467	1.17053	0.00577337	0.000588425	-1.16965	3.19342	1.4029
ENSG00000205420	KRT6A	0.00493228	0.000883714	-2.63436	9136.48	1471.47	0.0286165	0.00523196	-1.84873	7288.16	2023.46
ENSG00000182585	EPGN	0.00500139	0.000898664	-1.52493	4.27407	1.44104	0.000186493	6.43e-06	-2.50992	10.9725	1.9213
ENSG00000249082	C5orf66-AS1	0.00500139	0.000898858	-1.37688	2.19864	0.794547	0.0372355	0.00744494	-1.01866	1.98363	0.979301
ENSG00000233452	STXBP5-AS1	0.00500195	0.000899264	-1.90159	0.995195	0.28146	0.0359504	0.00706535	-1.17847	1.13327	0.482495
ENSG00000170417	TMEM182	0.00506805	0.000912081	1.3834	0.504711	1.30336	0.00121989	7.27e-05	1.64532	0.535484	1.6651
ENSG00000188760	TMEM198	0.00515569	0.00093228	1.24552	0.824397	2.00561	0.00772462	0.000879751	1.27328	0.66691	1.62149
ENSG00000124107	SLPI	0.00524261	0.00095055	-1.28574	106.643	43.6432	0.000361326	1.54e-05	-1.32936	163.1	64.9221
ENSG00000101412	E2F1	0.00526153	0.000954324	-1.35616	2.71889	1.03685	0.0160636	0.00236066	-1.07928	2.00885	0.943621
ENSG00000162241	SLC25A45	0.00527071	0.00095696	1.15944	3.91718	8.86195	0.0022493	0.000164094	1.32403	3.96012	9.9072
ENSG00000165071	TMEM71	0.00538729	0.000983083	1.61742	0.72234	2.17152	0.0429212	0.00905519	1.18974	0.834077	1.89751
ENSG00000116701	NCF2	0.00539083	0.000984389	1.16111	6.04509	13.4341	0.000195975	6.9e-06	1.22485	5.19531	12.1622
ENSG00000100170	SLC5A1	0.00551689	0.00101451	-1.13037	61.6926	28.1323	0.000787329	4.12e-05	-1.15622	73.6274	33.0129
ENSG00000160886	LY6K	0.00551689	0.00101431	-2.01501	1.40806	0.327124	0.0341548	0.00659943	-1.10484	1.47202	0.67842
ENSG00000257950	P2RX5-TAX1BP3	0.0055378	0.00102006	1.21609	0.666746	1.58313	0.00626283	0.000658333	1.24901	0.720236	1.70548
ENSG00000211653	IGLV1-40	0.00554588	0.0010228	2.15253	21.5675	95.9168	0.00549227	0.000548956	2.01555	28.8887	116.82
ENSG00000153790	C7orf31	0.00569471	0.0010556	1.12216	1.13152	2.48152	9.27e-05	2.54e-06	1.53724	1.18798	3.43821
ENSG00000160213	CSTB	0.00569471	0.00105526	-1.61063	354.649	116.084	0.0338643	0.00653073	-1.27296	447.034	184.991
ENSG00000284048	AC073111.4	0.00572167	0.0010613	1.12351	1.1208	2.50992	0.0114626	0.00151507	1.24654	1.02372	2.41478
ENSG00000284461	RABGEF1	0.00574428	0.00106655	2.9729	0.357326	2.80984	0.048741	0.0107834	2.27281	0.250609	1.22274
ENSG00000086548	CEACAM6	0.00614702	0.00115927	-1.74836	24.2231	7.15622	0.0377879	0.00762921	-1.19933	26.4969	11.5328
ENSG00000197816	CCDC180	0.00625476	0.00118435	1.03964	1.90593	3.93775	0.00716058	0.000794538	1.0709	1.3958	2.93095
ENSG00000172382	PRSS27	0.00627089	0.00118779	-1.93779	39.0364	10.1427	0.027423	0.00492046	-1.15597	33.1526	14.8837
ENSG00000149968	MMP3	0.0062798	0.00119025	2.01794	3.93797	15.9174	0.00570749	0.000579645	2.92319	2.36926	17.9857
ENSG00000272476	AL024507.2	0.00628447	0.00119152	1.48313	0.589387	1.70982	0.00657837	0.00070471	1.36091	0.554066	1.43057
ENSG00000132016	C19orf57	0.00664171	0.00127269	-1.52158	1.45211	0.467681	0.00892152	0.00107491	-1.56736	1.00738	0.337303
ENSG00000138696	BMPR1B	0.00683711	0.00131818	-1.97226	0.906777	0.232769	0.00066496	3.32e-05	-3.15251	0.958897	0.101255
ENSG00000167755	KLK6	0.007001	0.00135743	-2.12805	37.6472	8.57037	0.0171137	0.00256896	-1.31891	28.496	11.4149
ENSG00000235499	AC073046.1	0.00703827	0.00136595	-2.03164	0.934408	0.224083	0.0272229	0.004873	-1.5423	0.69081	0.239329
ENSG00000129451	KLK10	0.00705732	0.00137008	-2.10027	114.479	26.6555	0.00212135	0.000150888	-1.89762	93.7957	25.175
ENSG00000272140	AC022400.5	0.007173	0.00139914	1.3253	0.714615	1.82172	0.00923673	0.00113003	1.17088	0.804785	1.8215
ENSG00000187068	C3orf70	0.00728481	0.00142869	2.48601	1.84433	10.3877	0.0016921	0.000113553	2.59622	1.56576	9.46822
ENSG00000100558	PLEK2	0.00732052	0.00143824	-1.37529	7.32983	2.72638	0.000252637	9.67e-06	-1.30911	6.91943	2.80072
ENSG00000178690	DYNAP	0.00744429	0.00146895	-1.57633	4.2508	1.41809	0.0276479	0.00497621	-1.78306	7.51653	2.19362
ENSG00000197565	COL4A6	0.00744514	0.00146957	-1.29547	3.39405	1.29699	0.00146898	9.26e-05	-1.35207	3.25907	1.29562
ENSG00000137628	DDX60	0.00778263	0.00155051	-1.11996	20.9338	9.66151	0.00160532	0.000105545	-1.17288	22.0752	9.79604
ENSG00000270550	IGHV3-30	0.0080379	0.00161665	2.06633	20.6044	86.3024	0.00560224	0.000564452	2.2636	25.6607	123.239
ENSG00000213412	HNRNPA1P33	0.00809755	0.00163312	-1.69774	1.14928	0.330071	3.17e-08	8.63e-11	-4.1917	1.22616	0.0642503
ENSG00000186409	CCDC30	0.00814884	0.00164646	1.27181	0.820486	2.05636	0.0183895	0.00283213	1.03716	0.901619	1.85222
ENSG00000115507	OTX1	0.00913566	0.00188845	-1.84609	2.29668	0.652284	0.0251869	0.00437593	-1.61863	1.8288	0.592933
ENSG00000128203	ASPHD2	0.00919524	0.00190526	1.00416	2.4363	4.97765	7.63e-05	2e-06	1.34085	2.01523	5.09272
ENSG00000147689	FAM83A	0.00943861	0.00196437	-1.28169	24.9019	10.1713	0.00473514	0.000443993	-1.2044	38.8856	16.8619
ENSG00000112378	PERP	0.00949819	0.00198318	-1.49894	584.35	206.695	0.0197811	0.0031382	-1.23034	623.756	265.86
ENSG00000259248	USP3-AS1	0.00957589	0.00200176	1.28574	0.774762	1.89531	0.00208377	0.000147699	1.20042	0.861173	1.97005
ENSG00000161647	MPP3	0.00968392	0.00202909	-1.24084	1.94253	0.777289	0.00609053	0.000631731	-1.19872	1.9118	0.832516
ENSG00000166432	ZMAT1	0.00973765	0.00204393	1.24518	2.50532	6.00675	0.0188795	0.00293561	1.13831	3.01062	6.61614
ENSG00000275221	HIST1H2AK	0.00995434	0.00210102	-1.51561	1.40071	0.478325	0.0161073	0.00237173	-1.17596	1.67354	0.739599
ENSG00000274576	IGHV2-70	0.0100337	0.00212208	2.61216	1.32023	8.11915	6.24e-05	1.54e-06	3.75133	0.74773	10.1025
ENSG00000278879	AP000560.1	0.0100535	0.0021275	1.28065	1.14077	2.81661	0.00452118	0.000417753	1.21788	1.33157	3.08734
ENSG00000166736	HTR3A	0.0101368	0.00214885	-2.20895	1.96835	0.39452	1.53e-05	2.6e-07	-3.82878	0.938729	0.0575156
ENSG00000279281	AC015883.1	0.0104103	0.00221641	1.30895	1.12586	2.87583	0.000148423	4.65e-06	1.65959	0.985021	3.13183
ENSG00000189001	SBSN	0.0104251	0.00222636	-2.2627	582.744	121.41	0.0196901	0.00311525	-1.85473	593.907	164.203
ENSG00000119862	LGALSL	0.0107689	0.0023172	-1.3006	36.1092	14.5934	0.00677576	0.000735912	-1.37334	43.0184	16.6073
ENSG00000116833	NR5A2	0.0108993	0.00235513	1.14734	1.49832	3.30549	0.000540589	2.54e-05	1.33019	1.82396	4.55987
ENSG00000136826	KLF4	0.0110126	0.00238854	-1.69077	63.0634	19.4886	0.00316587	0.000254723	-1.73285	78.8447	23.7218
ENSG00000232216	IGHV3-43	0.0110621	0.00240133	2.58897	1.10088	6.65429	1.39e-05	2.27e-07	4.98675	1.07159	33.9806
ENSG00000113494	PRLR	0.0111759	0.00243495	-1.05119	19.3242	9.29465	0.00298002	0.000235372	-1.00184	22.3559	11.2027
ENSG00000177551	NHLH2	0.0113266	0.0024761	-1.39733	1.97102	0.737293	2.76e-05	5.28e-07	-2.16584	1.81366	0.397109
ENSG00000245149	RNF139-AS1	0.0114349	0.00250625	1.00087	1.4315	2.92247	0.00404012	0.000356584	1.10382	1.45973	3.13314
ENSG00000224189	HAGLR	0.0115326	0.00253601	1.25464	0.916033	2.21645	2.06e-05	3.75e-07	1.63619	0.915554	2.82419
ENSG00000154914	USP43	0.0116069	0.00255803	-1.24166	3.63723	1.47239	0.0131234	0.00182468	-1.02372	3.4921	1.70686
ENSG00000247498	AC007688.2	0.0116923	0.00257878	-1.45584	1.35875	0.436678	0.0130868	0.00181635	-1.39605	1.19367	0.461255
ENSG00000232807	AL137186.2	0.0117246	0.00259835	1.00227	1.37095	2.82668	0.000151648	4.77e-06	1.40415	1.26538	3.34441
ENSG00000182489	XKRX	0.0119609	0.00266173	-1.32045	2.71577	1.09253	0.0201297	0.00322202	-1.32428	1.85012	0.734288
ENSG00000171049	FPR2	0.0122735	0.00274737	1.90933	0.815359	3.04197	4.52e-06	5.65e-08	2.81977	0.673346	4.75621
ENSG00000171051	FPR1	0.0123041	0.00275547	1.55137	4.27573	12.4867	9.89e-05	2.75e-06	1.5986	4.00968	12.166
ENSG00000235823	OLMALINC	0.0125149	0.00281034	1.13814	0.860267	1.88185	0.0179725	0.00275012	1.02492	0.770608	1.57853
ENSG00000266993	AL050343.1	0.0126481	0.00284646	1.16497	0.641874	1.48125	0.00804163	0.000925622	1.14728	0.849971	1.87622
ENSG00000268061	NAPA-AS1	0.0131744	0.00298995	1.19945	0.873573	2.0642	0.00743903	0.000836477	1.14826	0.794699	1.74304
ENSG00000105509	HAS1	0.0133881	0.0030557	-1.93138	1.68222	0.454436	0.0166615	0.00248047	-1.65506	2.52291	0.804583
ENSG00000211890	IGHA2	0.0135598	0.00310653	2.49666	121.136	683.656	0.00290684	0.000228873	2.27441	64.5385	312.228
ENSG00000251364	AC107884.1	0.0136822	0.00314129	1.40982	1.08192	2.91275	0.0285701	0.00521641	1.18107	0.901511	2.0432
ENSG00000244482	LILRA6	0.0137202	0.00315253	1.62275	0.705113	2.17048	0.0492557	0.0109461	1.29152	0.73022	1.78746
ENSG00000282851	BISPR	0.013764	0.00316513	1.25956	1.12249	2.74059	0.0198518	0.0031531	1.24768	1.06204	2.50239
ENSG00000230201	ATP6V0CP1	0.0137952	0.00317316	-1.58711	1.14133	0.349931	0.00349515	0.000290929	-1.9538	0.663674	0.167548
ENSG00000133661	SFTPD	0.0138193	0.00317956	-1.3114	1.78205	0.665622	0.00154995	0.000100658	-1.59675	1.47905	0.484806
ENSG00000149328	GLB1L2	0.0138993	0.00320051	-1.46397	2.16733	0.722056	0.0113794	0.00150137	-1.40017	1.54276	0.568978
ENSG00000227959	AL451042.2	0.0146263	0.00340469	-1.38198	1.58412	0.580271	0.00222098	0.000160721	-1.66168	1.28188	0.399314
ENSG00000211942	IGHV3-13	0.0152378	0.00358163	2.79703	0.65501	4.59048	3.23e-05	6.58e-07	2.6936	0.34535	2.26118
ENSG00000154319	FAM167A	0.0152993	0.00359984	-1.05954	5.41421	2.52458	0.000365358	1.56e-05	-1.356	5.19834	2.01187
ENSG00000276903	HIST1H2AL	0.0155225	0.00365902	-1.00289	6.12704	3.02766	4.07e-06	4.66e-08	-1.81699	7.67192	2.16728
ENSG00000211685	IGLC7	0.0157355	0.00371984	2.99303	3.03206	24.1847	7.76e-06	1.09e-07	4.0942	2.24678	38.446
ENSG00000133710	SPINK5	0.0158435	0.00374829	-1.74329	183.381	54.7399	0.0324503	0.00615368	-1.4496	252.987	92.6312
ENSG00000069712	KIAA1107	0.0158609	0.00375435	1.64411	0.404724	1.24986	0.0074699	0.000841796	1.65782	0.378299	1.19715
ENSG00000196878	LAMB3	0.0159848	0.00378761	-1.0857	358.986	169.089	0.0129266	0.00178852	-1.16824	381.079	169.579
ENSG00000257279	AC127164.1	0.0163457	0.00389116	1.08429	0.851983	1.82043	0.00162814	0.000107851	1.3037	0.890879	2.20404
ENSG00000169550	MUC15	0.0163703	0.00389902	-1.67921	7.18679	2.22365	0.0131442	0.00183001	-1.35524	8.54716	3.3464
ENSG00000197168	NEK5	0.0165906	0.00396066	1.25816	0.550573	1.35201	0.0383644	0.00778298	1.07822	0.600902	1.27326
ENSG00000163689	C3orf67	0.0166227	0.00397241	-1.34047	1.8456	0.697526	0.000815981	4.33e-05	-1.52569	2.75402	0.948859
ENSG00000176714	CCDC121	0.0167086	0.00400216	1.0514	0.838726	1.77861	0.00605314	0.000626729	1.15889	0.948413	2.11532
ENSG00000186081	KRT5	0.0171945	0.00414596	-1.96557	6535.92	1673.41	0.040867	0.00847014	-1.40091	5480.95	2075.59
ENSG00000198846	TOX	0.0175524	0.00425272	1.32491	1.59384	4.06442	0.0239368	0.00407584	1.12313	2.13762	4.64011
ENSG00000255346	NOX5	0.0179307	0.00436528	-1.82931	1.70163	0.475711	0.00547373	0.000545748	-1.89699	1.86861	0.499898
ENSG00000241322	CDRT1	0.0191022	0.00469616	-1.55342	2.43363	0.79788	0.0177603	0.00270556	-1.30965	2.76012	1.10811
ENSG00000269984	AC078795.1	0.0191478	0.00470971	1.01872	1.16414	2.40118	0.00953071	0.0011825	1.2342	0.981714	2.31535
ENSG00000173391	OLR1	0.0195476	0.00483445	1.52651	0.433157	1.23668	0.0338311	0.00651177	1.31776	0.560588	1.39953
ENSG00000188452	CERKL	0.019601	0.00485246	1.10538	1.25659	2.71506	0.0222184	0.00367742	1.18352	1.61005	3.6409
ENSG00000272941	AC083862.2	0.0197966	0.00491666	1.09082	0.905402	2.00688	0.0120241	0.00161755	1.18222	0.74399	1.68417
ENSG00000235111	Z97192.3	0.0199144	0.00495936	1.59559	0.874946	2.69778	0.000125839	3.73e-06	1.85699	0.842401	3.04872
ENSG00000259605	AC074212.1	0.0200777	0.00501604	1.20683	1.56252	3.67392	0.0476092	0.0104517	1.02997	1.36546	2.78848
ENSG00000140470	ADAMTS17	0.0206632	0.0051978	-1.20102	3.23686	1.34413	0.0167947	0.00250342	-1.22212	3.08801	1.32718
ENSG00000137965	IFI44	0.0206679	0.00520025	-1.13034	10.578	4.85146	0.00115311	6.73e-05	-1.37266	11.0708	4.28696
ENSG00000198429	ZNF69	0.0207248	0.00521711	1.11485	0.797937	1.78	0.0242252	0.0041564	1.1365	0.926454	2.05375
ENSG00000153253	SCN3A	0.0207364	0.00522384	1.11296	0.664422	1.42259	0.000978576	5.48e-05	1.6092	0.57589	1.74798
ENSG00000167261	DPEP2	0.0215302	0.00547929	1.08386	0.855521	1.79146	0.0194895	0.00306863	1.1861	0.91148	2.06197
ENSG00000182601	HS3ST4	0.0216564	0.00552202	-1.99984	0.688461	0.194708	0.0361635	0.00714413	-1.43082	0.818699	0.308726
ENSG00000215915	ATAD3C	0.0221977	0.00568547	1.05187	0.742796	1.54771	0.000117855	3.41e-06	1.9317	0.61624	2.35341
ENSG00000175318	GRAMD2	0.0222999	0.00571756	-1.17341	1.66956	0.718896	0.0340334	0.00657176	-1.19629	1.2732	0.559569
ENSG00000095203	EPB41L4B	0.0228032	0.0058732	-1.23471	2.28439	0.931314	0.0353559	0.00692116	-1.55678	2.04333	0.689365
ENSG00000175643	RMI2	0.0230368	0.00594891	-1.30618	1.59876	0.589018	0.0222016	0.00367223	-1.11934	1.46758	0.669229
ENSG00000267251	AC139100.1	0.023171	0.00598925	-1.37122	1.18786	0.434526	0.0395929	0.00812527	-1.3779	1.01497	0.394854
ENSG00000134321	RSAD2	0.0234124	0.0060703	-1.94548	10.1835	2.67	2.92e-05	5.73e-07	-2.48255	9.03802	1.6112
ENSG00000171916	LGALS9C	0.0234124	0.00606928	-1.30382	12.1864	4.85773	0.0164081	0.00243159	-1.3475	11.5272	4.5296
ENSG00000178934	LGALS7B	0.023454	0.00608973	-2.22445	98.9517	21.1511	0.000825948	4.41e-05	-2.9768	124.856	15.8457
ENSG00000225193	AC091167.1	0.023454	0.00608884	-1.51361	0.899022	0.279955	0.00614896	0.000644256	-1.95926	0.670634	0.16898
ENSG00000224397	SMIM25	0.0234705	0.00609635	1.3906	0.752866	1.94944	0.00365798	0.000310187	1.47196	0.658342	1.84476
ENSG00000162572	SCNN1D	0.0238444	0.00621448	-1.18618	3.9731	1.70787	0.0231479	0.00390279	-1.00248	2.92648	1.453
ENSG00000212123	PRR22	0.0245536	0.00645656	-1.56334	0.790645	0.286873	0.0455935	0.00986148	-1.38699	0.574194	0.217434
ENSG00000007306	CEACAM7	0.0246922	0.0065036	-1.65422	3.78871	1.16368	0.0193502	0.00303753	-1.8879	4.10836	1.10208
ENSG00000186481	ANKRD20A5P	0.024739	0.00652353	1.57445	0.662011	2.01232	0.00106778	6.11e-05	1.59774	1.25855	3.82347
ENSG00000140538	NTRK3	0.025438	0.0067662	1.0934	0.981361	2.09887	0.000521373	2.43e-05	1.43705	0.945187	2.55843
ENSG00000117115	PADI2	0.0275793	0.00750257	1.3152	1.54798	3.81479	0.0119348	0.00159815	1.30028	1.24117	3.05063
ENSG00000050628	PTGER3	0.0278898	0.00761741	-1.27637	3.39443	1.46666	0.0218413	0.00359204	-1.52418	2.66294	0.927727
ENSG00000187608	ISG15	0.0286167	0.0078603	-1.60677	14.8711	4.90423	0.0016899	0.000112883	-1.50755	14.0481	4.92696
ENSG00000142494	SLC47A1	0.0286167	0.00786377	1.34023	0.856989	2.24392	0.000139057	4.24e-06	1.8588	0.736616	2.69725
ENSG00000163207	IVL	0.0293193	0.00809831	-1.854	106.361	29.3953	0.0177359	0.00270075	-1.79742	154.191	44.3574
ENSG00000135898	GPR55	0.0293741	0.00812054	1.06099	1.47463	3.11859	0.000408053	1.8e-05	1.83684	0.911362	3.26365
ENSG00000261183	SPINT1-AS1	0.0294167	0.00813413	-1.08768	1.67461	0.740529	0.0496281	0.0110718	-1.07214	1.47907	0.705225
ENSG00000234664	HMGN2P5	0.03145	0.00883523	-1.26192	1.29823	0.519242	0.00184828	0.000127121	-1.76612	1.07652	0.304115
ENSG00000182272	B4GALNT4	0.0315465	0.00886817	-1.54676	1.25865	0.438459	0.000569272	2.71e-05	-2.07732	1.09289	0.261637
ENSG00000196136	SERPINA3	0.0315521	0.00887166	-1.84	1.73736	0.477193	0.00107935	6.2e-05	-2.19796	3.70611	0.792524
ENSG00000151632	AKR1C2	0.0315524	0.0088737	-1.30236	9.68981	3.88148	0.00649527	0.000692991	-1.60674	12.8106	4.2084
ENSG00000278978	AC092611.3	0.0318966	0.00899396	-1.19379	1.54685	0.610384	0.00236289	0.000174645	-1.57757	1.52559	0.507376
ENSG00000281398	SNHG4	0.0323143	0.00914941	-1.44124	0.898774	0.308179	0.0305916	0.00569629	-1.48944	0.681926	0.237378
ENSG00000161509	GRIN2C	0.0333408	0.00951874	1.29252	0.660307	1.67999	0.00689226	0.000753255	1.23152	0.623243	1.46085
ENSG00000228486	LINC01125	0.0334304	0.00956543	1.09406	0.683109	1.48392	0.0100522	0.00127083	1.18114	0.737566	1.67567
ENSG00000205221	VIT	0.0339976	0.00976781	-1.74325	0.918067	0.29342	0.0294676	0.00543836	-1.86374	0.857941	0.234418
ENSG00000211658	IGLV3-27	0.0348312	0.0100601	3.1737	0.29564	2.68178	3.21e-06	3.55e-08	4.15388	0.201157	3.5743
ENSG00000205056	LINC02397	0.0367156	0.0107694	1.58941	0.515446	1.60076	0.00352962	0.000295154	1.72571	0.718328	2.37752
ENSG00000189410	SH2D5	0.0373219	0.0109908	-1.84035	0.886958	0.220534	0.012637	0.00173126	-2.3798	1.79207	0.341701
ENSG00000112195	TREML2	0.0379136	0.0112115	1.14195	0.596271	1.28609	0.0212416	0.00345793	1.38387	0.532587	1.38928
ENSG00000272505	AC104964.3	0.0385603	0.0114569	1.08825	0.622184	1.36784	0.0141807	0.00202519	1.05213	0.737967	1.53345
ENSG00000167754	KLK5	0.0397733	0.0119152	-1.54703	15.3526	5.21948	0.0338643	0.00652897	-1.66403	16.0882	5.06588
ENSG00000176153	GPX2	0.0398302	0.011942	-1.21826	3.2283	1.35969	0.0111164	0.00145657	-1.66066	4.32424	1.37421
ENSG00000143546	S100A8	0.0404025	0.0121507	-1.4102	1728.3	650.244	0.0083155	0.000972062	-1.51353	1872.78	655.946
ENSG00000230453	ANKRD18B	0.0409165	0.0123505	-1.53219	1.21111	0.40786	0.00184125	0.000126182	-1.83717	1.38355	0.389981
ENSG00000149050	ZNF214	0.0414162	0.0125569	1.06568	0.640661	1.39971	0.000369263	1.59e-05	1.42722	0.705177	1.89144
ENSG00000261786	AC006058.1	0.0440346	0.0135429	1.26974	0.922561	2.27967	8.04e-05	2.13e-06	2.27398	0.806213	3.88563
ENSG00000167103	PIP5KL1	0.0447491	0.013834	1.02497	0.918661	1.88907	0.0238623	0.00405872	1.00653	0.795976	1.62172
ENSG00000158488	CD1E	0.044921	0.0139147	-1.68783	1.03602	0.313918	0.0425728	0.00894744	-1.58785	0.827855	0.266848
ENSG00000222047	C10orf55	0.0463954	0.0144909	-1.52685	0.729166	0.26336	0.0279841	0.00505577	-1.40078	0.693724	0.256957
ENSG00000231991	ANXA2P2	0.0475827	0.0149318	-1.04248	1.26248	0.594631	0.0097331	0.00121974	-1.24867	1.41748	0.592985
ENSG00000146233	CYP39A1	0.049288	0.0155967	-1.0244	1.52554	0.75071	0.00901548	0.00109069	-1.55559	2.08611	0.714309
ENSG00000263620	AC129492.3	0.0495854	0.0157519	-1.62887	1.11503	0.39685	0.031841	0.00599492	-1.57502	1.11055	0.376603
